# Supplementary material for: An omics-based characterization of Wolfiporia cocos reveals three CYP450 members involved in the biosynthetic pathway of pachymic acid
Source: Commun Biol. 2024 May 30;7:666. doi: 10.1038/s42003-024-06323-1 (PMC11139888; doi:10.1038/s42003-024-06323-1)
Supplement: Supplementary file 3 — Supplementary Data 1-2 [file 42003_2024_6323_MOESM3_ESM.xlsx]

## Sheet: Supplementary Data1
No.	Chemical	Structural formula		Retention time (min)	Base ion	Mass spectrogram
1	25-hydroxy -3-epi-dehydrotumulosic acid			8.26	483.3
2	Dehydrotrametenolic acid			16.86	455.4
3	16α-Hydroxy trametenolic acid			16.86	455.4
4	3-epi-dehydrotumulosic acid			19.16	467.4
5	Tumulosic acid			20.55	469.4
6	Dehydroebuticoic acid			20.63	469.4
7	3-epi-dehydropachymic acid			37.74	509.4
8	Pachymic acid			39.99	511.4
9	Trametenolic acid			51.15	439.4
10	Eburicoic acid			55.86	453.4
11	Lanosterol			61.5	427.4

## Sheet: Supplementary Data2
seq id	occurrence frequency	swiss_prot_annottation	ECH_1	GO_BP	GO_CC	GO_MF	KO_ID	KO_name	ko_ID:ko_name	nr_annotation	TrEMBL_annotation	KOG_ID	KOG_description	KOG_cluster_code	KOG_cluster_description
contig109_6544_8514_mRNA	2	Cytochrome P450 72A13 OS=Arabidopsis thaliana OX=3702 GN=CYP72A13 PE=2 SV=1	p450	oxidation-reduction process(GO:0055114)	0	heme binding(GO:0020037)| oxidoreductase activity, acting on paired donors, with incorporation or reduction of molecular oxygen(GO:0016705)| iron ion binding(GO:0005506)	NA	NA	NA	cytochrome P450 [Wolfiporia cocos MD-104 SS10]	Cytochrome P450 OS=Wolfiporia cocos (strain MD-104) OX=742152 GN=WOLCODRAFT_72958 PE=4 SV=1	KOG0157	Cytochrome P450 CYP4/CYP19/CYP26 subfamilies	[I]	Lipid transport and metabolism
contig10_1049673_1052059_mRNA	1	Cytochrome P450 monooxygenase FUM15 OS=Gibberella moniliformis (strain M3125 / FGSC 7600) OX=334819 GN=FUM15 PE=3 SV=1	p450	oxidation-reduction process(GO:0055114)	0	oxidoreductase activity, acting on paired donors, with incorporation or reduction of molecular oxygen(GO:0016705)| iron ion binding(GO:0005506)| heme binding(GO:0020037)	NA	NA	NA	cytochrome P450 [Wolfiporia cocos MD-104 SS10]	Cytochrome P450 OS=Wolfiporia cocos (strain MD-104) OX=742152 GN=WOLCODRAFT_101666 PE=4 SV=1	KOG0157	Cytochrome P450 CYP4/CYP19/CYP26 subfamilies	[I]	Lipid transport and metabolism
contig10_1050047_1052086_mRNA	1	Cytochrome P450 monooxygenase FUM15 OS=Gibberella moniliformis (strain M3125 / FGSC 7600) OX=334819 GN=FUM15 PE=3 SV=1	p450	oxidation-reduction process(GO:0055114)	0	oxidoreductase activity, acting on paired donors, with incorporation or reduction of molecular oxygen(GO:0016705)| iron ion binding(GO:0005506)| heme binding(GO:0020037)	NA	NA	NA	cytochrome P450 [Wolfiporia cocos MD-104 SS10]	Cytochrome P450 OS=Wolfiporia cocos (strain MD-104) OX=742152 GN=WOLCODRAFT_101666 PE=4 SV=1	KOG0157	Cytochrome P450 CYP4/CYP19/CYP26 subfamilies	[I]	Lipid transport and metabolism
contig10_1120936_1122905_mRNA	1	Cytochrome P450 monooxygenase FUM15 OS=Gibberella moniliformis (strain M3125 / FGSC 7600) OX=334819 GN=FUM15 PE=3 SV=1	p450	oxidation-reduction process(GO:0055114)	0	iron ion binding(GO:0005506)| oxidoreductase activity, acting on paired donors, with incorporation or reduction of molecular oxygen(GO:0016705)| heme binding(GO:0020037)	NA	NA	NA	cytochrome P450 [Wolfiporia cocos MD-104 SS10]	Cytochrome P450 OS=Wolfiporia cocos (strain MD-104) OX=742152 GN=WOLCODRAFT_72958 PE=4 SV=1	KOG0157	Cytochrome P450 CYP4/CYP19/CYP26 subfamilies	[I]	Lipid transport and metabolism
contig10_1310074_1312052_mRNA	1	Cytochrome P450 monooxygenase BOA4 OS=Botryotinia fuckeliana (strain B05.10) OX=332648 GN=BOA4 PE=2 SV=1	p450	oxidation-reduction process(GO:0055114)	0	oxidoreductase activity, acting on paired donors, with incorporation or reduction of molecular oxygen(GO:0016705)| iron ion binding(GO:0005506)| heme binding(GO:0020037)	NA	NA	NA	cytochrome P450, partial [Wolfiporia cocos MD-104 SS10]	Cytochrome P450 (Fragment) OS=Wolfiporia cocos (strain MD-104) OX=742152 GN=WOLCODRAFT_72477 PE=3 SV=1	KOG0684	Cytochrome P450	[Q]	Secondary metabolites biosynthesis, transport and catabolism
contig10_1310074_1312055_mRNA	1	Cytochrome P450 monooxygenase atmQ OS=Aspergillus flavus OX=5059 GN=atmQ PE=2 SV=1	p450	oxidation-reduction process(GO:0055114)	0	heme binding(GO:0020037)| oxidoreductase activity, acting on paired donors, with incorporation or reduction of molecular oxygen(GO:0016705)| iron ion binding(GO:0005506)	NA	NA	NA	cytochrome P450, partial [Wolfiporia cocos MD-104 SS10]	Cytochrome P450 (Fragment) OS=Wolfiporia cocos (strain MD-104) OX=742152 GN=WOLCODRAFT_72477 PE=3 SV=1	KOG0684	Cytochrome P450	[Q]	Secondary metabolites biosynthesis, transport and catabolism
contig11_12826_14731_mRNA	1	Cytochrome P450 monooxygenase FCK2 OS=Fusarium pseudograminearum (strain CS3096) OX=1028729 GN=FCK2 PE=2 SV=1	p450	oxidation-reduction process(GO:0055114)	0	oxidoreductase activity, acting on paired donors, with incorporation or reduction of molecular oxygen(GO:0016705)| iron ion binding(GO:0005506)| heme binding(GO:0020037)	NA	NA	NA	predicted protein [Fibroporia radiculosa]	Uncharacterized protein OS=Fibroporia radiculosa OX=599839 GN=FIBRA_06839 PE=4 SV=1	KOG0157	Cytochrome P450 CYP4/CYP19/CYP26 subfamilies	[I]	Lipid transport and metabolism
contig11_513662_515606_mRNA	1	Cytochrome P450 monooxygenase COX2 OS=Coprinopsis cinerea (strain Okayama-7 / 130 / ATCC MYA-4618 / FGSC 9003) OX=240176 GN=COX2 PE=1 SV=1	p450	oxidation-reduction process(GO:0055114)	0	oxidoreductase activity, acting on paired donors, with incorporation or reduction of molecular oxygen(GO:0016705)| iron ion binding(GO:0005506)| heme binding(GO:0020037)	NA	NA	NA	cytochrome P450 [Wolfiporia cocos MD-104 SS10]	Cytochrome P450 OS=Wolfiporia cocos (strain MD-104) OX=742152 GN=WOLCODRAFT_139633 PE=3 SV=1	KOG0156	Cytochrome P450 CYP2 subfamily	[Q]	Secondary metabolites biosynthesis, transport and catabolism
contig11_535649_537705_mRNA	1	Cytochrome P450 monooxygenase COX2 OS=Coprinopsis cinerea (strain Okayama-7 / 130 / ATCC MYA-4618 / FGSC 9003) OX=240176 GN=COX2 PE=1 SV=1	p450	oxidation-reduction process(GO:0055114)	0	heme binding(GO:0020037)| oxidoreductase activity, acting on paired donors, with incorporation or reduction of molecular oxygen(GO:0016705)| iron ion binding(GO:0005506)	NA	NA	NA	putative monooxygenase [Laetiporus sulphureus 93-53]	Putative monooxygenase OS=Laetiporus sulphureus 93-53 OX=1314785 GN=LAESUDRAFT_110706 PE=3 SV=1	KOG0156	Cytochrome P450 CYP2 subfamily	[Q]	Secondary metabolites biosynthesis, transport and catabolism
contig11_535770_537796_mRNA	1	Cytochrome P450 monooxygenase COX2 OS=Coprinopsis cinerea (strain Okayama-7 / 130 / ATCC MYA-4618 / FGSC 9003) OX=240176 GN=COX2 PE=1 SV=1	p450	oxidation-reduction process(GO:0055114)	0	oxidoreductase activity, acting on paired donors, with incorporation or reduction of molecular oxygen(GO:0016705)| iron ion binding(GO:0005506)| heme binding(GO:0020037)	NA	NA	NA	putative monooxygenase [Laetiporus sulphureus 93-53]	Putative monooxygenase OS=Laetiporus sulphureus 93-53 OX=1314785 GN=LAESUDRAFT_110706 PE=3 SV=1	KOG0156	Cytochrome P450 CYP2 subfamily	[Q]	Secondary metabolites biosynthesis, transport and catabolism
contig11_1018398_1020649_mRNA	1	Ent-kaurene oxidase P450-4 OS=Gibberella fujikuroi (strain CBS 195.34 / IMI 58289 / NRRL A-6831) OX=1279085 GN=P450-4 PE=1 SV=1	p450	oxidation-reduction process(GO:0055114)	0	heme binding(GO:0020037)| oxidoreductase activity, acting on paired donors, with incorporation or reduction of molecular oxygen(GO:0016705)| iron ion binding(GO:0005506)	NA	NA	NA	cytochrome P450 [Wolfiporia cocos MD-104 SS10]	Cytochrome P450 OS=Wolfiporia cocos (strain MD-104) OX=742152 GN=WOLCODRAFT_155400 PE=4 SV=1	NA	NA	NA	NA
contig12_274398_276275_mRNA	1	Cytochrome P450 3A13 OS=Mus musculus OX=10090 GN=Cyp3a13 PE=1 SV=1	p450	oxidation-reduction process(GO:0055114)	0	heme binding(GO:0020037)| oxidoreductase activity, acting on paired donors, with incorporation or reduction of molecular oxygen(GO:0016705)| iron ion binding(GO:0005506)	NA	NA	NA	cytochrome P450 [Wolfiporia cocos MD-104 SS10]	Cytochrome P450 OS=Wolfiporia cocos (strain MD-104) OX=742152 GN=WOLCODRAFT_99144 PE=3 SV=1	KOG0158	Cytochrome P450 CYP3/CYP5/CYP6/CYP9 subfamilies	[Q]	Secondary metabolites biosynthesis, transport and catabolism
contig12_274512_276275_mRNA	2	Cytochrome P450 3A13 OS=Mus musculus OX=10090 GN=Cyp3a13 PE=1 SV=1	p450	oxidation-reduction process(GO:0055114)	0	heme binding(GO:0020037)| oxidoreductase activity, acting on paired donors, with incorporation or reduction of molecular oxygen(GO:0016705)| iron ion binding(GO:0005506)	NA	NA	NA	cytochrome P450 [Wolfiporia cocos MD-104 SS10]	Cytochrome P450 OS=Wolfiporia cocos (strain MD-104) OX=742152 GN=WOLCODRAFT_99144 PE=3 SV=1	KOG0158	Cytochrome P450 CYP3/CYP5/CYP6/CYP9 subfamilies	[Q]	Secondary metabolites biosynthesis, transport and catabolism
contig12_326068_328753_mRNA	1	Tryprostatin B 6-hydroxylase OS=Neosartorya fischeri (strain ATCC 1020 / DSM 3700 / CBS 544.65 / FGSC A1164 / JCM 1740 / NRRL 181 / WB 181) OX=331117 GN=ftmP450-1 PE=3 SV=1	p450	oxidation-reduction process(GO:0055114)	0	heme binding(GO:0020037)| iron ion binding(GO:0005506)| oxidoreductase activity, acting on paired donors, with incorporation or reduction of molecular oxygen(GO:0016705)	NA	NA	NA	cytochrome P450 [Wolfiporia cocos MD-104 SS10]	Cytochrome P450 OS=Wolfiporia cocos (strain MD-104) OX=742152 GN=WOLCODRAFT_99156 PE=4 SV=1	KOG0156	Cytochrome P450 CYP2 subfamily	[Q]	Secondary metabolites biosynthesis, transport and catabolism
contig12_908671_910853_mRNA	1	Cytochrome P450 4A4 OS=Oryctolagus cuniculus OX=9986 GN=CYP4A4 PE=1 SV=3	p450	oxidation-reduction process(GO:0055114)	0	oxidoreductase activity, acting on paired donors, with incorporation or reduction of molecular oxygen(GO:0016705)| iron ion binding(GO:0005506)| heme binding(GO:0020037)	NA	NA	NA	cytochrome P450 [Wolfiporia cocos MD-104 SS10]	Cytochrome P450 OS=Wolfiporia cocos (strain MD-104) OX=742152 GN=WOLCODRAFT_99535 PE=3 SV=1	KOG0158	Cytochrome P450 CYP3/CYP5/CYP6/CYP9 subfamilies	[Q]	Secondary metabolites biosynthesis, transport and catabolism
contig12_929362_931554_mRNA	1	Cytochrome P450 709B2 OS=Arabidopsis thaliana OX=3702 GN=CYP709B2 PE=2 SV=1	p450	oxidation-reduction process(GO:0055114)	0	oxidoreductase activity, acting on paired donors, with incorporation or reduction of molecular oxygen(GO:0016705)| iron ion binding(GO:0005506)| heme binding(GO:0020037)	NA	NA	NA	cytochrome P450 [Wolfiporia cocos MD-104 SS10]	Cytochrome P450 OS=Wolfiporia cocos (strain MD-104) OX=742152 GN=WOLCODRAFT_162650 PE=3 SV=1	KOG0157	Cytochrome P450 CYP4/CYP19/CYP26 subfamilies	[I]	Lipid transport and metabolism
contig13_511320_513649_mRNA	1	Cytochrome P450 monooxygenase COX2 OS=Coprinopsis cinerea (strain Okayama-7 / 130 / ATCC MYA-4618 / FGSC 9003) OX=240176 GN=COX2 PE=1 SV=1	p450	oxidation-reduction process(GO:0055114)	0	heme binding(GO:0020037)| oxidoreductase activity, acting on paired donors, with incorporation or reduction of molecular oxygen(GO:0016705)| iron ion binding(GO:0005506)	NA	NA	NA	cytochrome P450 [Wolfiporia cocos MD-104 SS10]	Cytochrome P450 OS=Wolfiporia cocos (strain MD-104) OX=742152 GN=WOLCODRAFT_109686 PE=3 SV=1	KOG0156	Cytochrome P450 CYP2 subfamily	[Q]	Secondary metabolites biosynthesis, transport and catabolism
contig13_575022_577463_mRNA	1	Cytochrome P450 monooxygenase FSL4 OS=Gibberella zeae (strain PH-1 / ATCC MYA-4620 / FGSC 9075 / NRRL 31084) OX=229533 GN=FSL4 PE=2 SV=1	p450	oxidation-reduction process(GO:0055114)	0	heme binding(GO:0020037)| oxidoreductase activity, acting on paired donors, with incorporation or reduction of molecular oxygen(GO:0016705)| iron ion binding(GO:0005506)	NA	NA	NA	cytochrome P450 [Wolfiporia cocos MD-104 SS10]	Cytochrome P450 OS=Wolfiporia cocos (strain MD-104) OX=742152 GN=WOLCODRAFT_140727 PE=3 SV=1	KOG0157	Cytochrome P450 CYP4/CYP19/CYP26 subfamilies	[I]	Lipid transport and metabolism
contig13_589743_591999_mRNA	1	Putative cytochrome P450 CYP13A5 OS=Caenorhabditis elegans OX=6239 GN=cyp-13A5 PE=3 SV=1	p450	oxidation-reduction process(GO:0055114)	0	heme binding(GO:0020037)| oxidoreductase activity, acting on paired donors, with incorporation or reduction of molecular oxygen(GO:0016705)| iron ion binding(GO:0005506)	NA	NA	NA	cytochrome P450 [Wolfiporia cocos MD-104 SS10]	Cytochrome P450 OS=Wolfiporia cocos (strain MD-104) OX=742152 GN=WOLCODRAFT_140727 PE=3 SV=1	KOG0158	Cytochrome P450 CYP3/CYP5/CYP6/CYP9 subfamilies	[Q]	Secondary metabolites biosynthesis, transport and catabolism
contig13_616600_618997_mRNA	1	Cytochrome P450 monooxygenase FSL4 OS=Gibberella zeae (strain PH-1 / ATCC MYA-4620 / FGSC 9075 / NRRL 31084) OX=229533 GN=FSL4 PE=2 SV=1	p450	oxidation-reduction process(GO:0055114)	0	heme binding(GO:0020037)| iron ion binding(GO:0005506)| oxidoreductase activity, acting on paired donors, with incorporation or reduction of molecular oxygen(GO:0016705)	NA	NA	NA	cytochrome P450 [Wolfiporia cocos MD-104 SS10]	Cytochrome P450 OS=Wolfiporia cocos (strain MD-104) OX=742152 GN=WOLCODRAFT_140727 PE=3 SV=1	KOG0157	Cytochrome P450 CYP4/CYP19/CYP26 subfamilies	[I]	Lipid transport and metabolism
contig13_824288_826567_mRNA	1	Cytochrome P450 monooxygenase FUM15 OS=Gibberella moniliformis (strain M3125 / FGSC 7600) OX=334819 GN=FUM15 PE=3 SV=1	p450	oxidation-reduction process(GO:0055114)	0	heme binding(GO:0020037)| iron ion binding(GO:0005506)| oxidoreductase activity, acting on paired donors, with incorporation or reduction of molecular oxygen(GO:0016705)	NA	NA	NA	cytochrome P450 [Wolfiporia cocos MD-104 SS10]	Cytochrome P450 OS=Wolfiporia cocos (strain MD-104) OX=742152 GN=WOLCODRAFT_167294 PE=3 SV=1	KOG0157	Cytochrome P450 CYP4/CYP19/CYP26 subfamilies	[I]	Lipid transport and metabolism
contig13_904489_905522_mRNA	1	0	p450	oxidation-reduction process(GO:0055114)	0	oxidoreductase activity, acting on paired donors, with incorporation or reduction of molecular oxygen(GO:0016705)| iron ion binding(GO:0005506)| heme binding(GO:0020037)	NA	NA	NA	O-methylsterigmatocystin oxidoreductase [Grifola frondosa]	O-methylsterigmatocystin oxidoreductase OS=Grifola frondosa OX=5627 GN=ordA_31 PE=3 SV=1	NA	NA	NA	NA
contig13_910679_912515_mRNA	1	Cytochrome P450 94A2 OS=Vicia sativa OX=3908 GN=CYP94A2 PE=2 SV=1	p450	oxidation-reduction process(GO:0055114)	0	iron ion binding(GO:0005506)| oxidoreductase activity, acting on paired donors, with incorporation or reduction of molecular oxygen(GO:0016705)| heme binding(GO:0020037)	NA	NA	NA	cytochrome P450 [Wolfiporia cocos MD-104 SS10]	Cytochrome P450 OS=Wolfiporia cocos (strain MD-104) OX=742152 GN=WOLCODRAFT_128040 PE=3 SV=1	KOG0157	Cytochrome P450 CYP4/CYP19/CYP26 subfamilies	[I]	Lipid transport and metabolism
contig13_910682_912689_mRNA	2	Cytochrome P450 52A10 OS=Candida maltosa OX=5479 GN=CYP52A10 PE=2 SV=1	p450	oxidation-reduction process(GO:0055114)	0	iron ion binding(GO:0005506)| oxidoreductase activity, acting on paired donors, with incorporation or reduction of molecular oxygen(GO:0016705)| heme binding(GO:0020037)	NA	NA	NA	cytochrome P450 [Wolfiporia cocos MD-104 SS10]	Cytochrome P450 OS=Wolfiporia cocos (strain MD-104) OX=742152 GN=WOLCODRAFT_128040 PE=3 SV=1	KOG0157	Cytochrome P450 CYP4/CYP19/CYP26 subfamilies	[I]	Lipid transport and metabolism
contig13_1128586_1129676_mRNA	1	Cytochrome P450 monooxygenase COX2 OS=Coprinopsis cinerea (strain Okayama-7 / 130 / ATCC MYA-4618 / FGSC 9003) OX=240176 GN=COX2 PE=1 SV=1	p450	oxidation-reduction process(GO:0055114)	0	iron ion binding(GO:0005506)| oxidoreductase activity, acting on paired donors, with incorporation or reduction of molecular oxygen(GO:0016705)| heme binding(GO:0020037)	NA	NA	NA	cytochrome P450 [Wolfiporia cocos MD-104 SS10]	Cytochrome P450 OS=Wolfiporia cocos (strain MD-104) OX=742152 GN=WOLCODRAFT_143833 PE=3 SV=1	KOG0156	Cytochrome P450 CYP2 subfamily	[Q]	Secondary metabolites biosynthesis, transport and catabolism
contig13_1132323_1133777_mRNA	1	Cytochrome P450 monooxygenase COX2 OS=Coprinopsis cinerea (strain Okayama-7 / 130 / ATCC MYA-4618 / FGSC 9003) OX=240176 GN=COX2 PE=1 SV=1	p450	oxidation-reduction process(GO:0055114)	0	heme binding(GO:0020037)| oxidoreductase activity, acting on paired donors, with incorporation or reduction of molecular oxygen(GO:0016705)| iron ion binding(GO:0005506)	NA	NA	NA	cytochrome P450 [Wolfiporia cocos MD-104 SS10]	Cytochrome P450 OS=Wolfiporia cocos (strain MD-104) OX=742152 GN=WOLCODRAFT_17447 PE=4 SV=1	KOG0156	Cytochrome P450 CYP2 subfamily	[Q]	Secondary metabolites biosynthesis, transport and catabolism
contig13_1146627_1147067_mRNA	1	Cytochrome P450 monooxygenase CLM2 OS=Gibberella zeae (strain PH-1 / ATCC MYA-4620 / FGSC 9075 / NRRL 31084) OX=229533 GN=CLM2 PE=3 SV=1	p450	oxidation-reduction process(GO:0055114)	0	iron ion binding(GO:0005506)| oxidoreductase activity, acting on paired donors, with incorporation or reduction of molecular oxygen(GO:0016705)| heme binding(GO:0020037)	NA	NA	NA	cytochrome P450 [Wolfiporia cocos MD-104 SS10]	Cytochrome P450 OS=Wolfiporia cocos (strain MD-104) OX=742152 GN=WOLCODRAFT_143828 PE=3 SV=1	NA	NA	NA	NA
contig13_1307631_1309324_mRNA	1	Cytochrome P450 93G2 OS=Oryza sativa subsp. japonica OX=39947 GN=CYP93G2 PE=2 SV=1	p450	oxidation-reduction process(GO:0055114)	0	heme binding(GO:0020037)| oxidoreductase activity, acting on paired donors, with incorporation or reduction of molecular oxygen(GO:0016705)| iron ion binding(GO:0005506)	NA	NA	NA	cytochrome P450 [Wolfiporia cocos MD-104 SS10]	Cytochrome P450 OS=Wolfiporia cocos (strain MD-104) OX=742152 GN=WOLCODRAFT_137630 PE=3 SV=1	KOG0156	Cytochrome P450 CYP2 subfamily	[Q]	Secondary metabolites biosynthesis, transport and catabolism
contig14_218266_220510_mRNA	1	11-oxo-beta-amyrin 30-oxidase OS=Glycyrrhiza uralensis OX=74613 GN=CYP72A154 PE=1 SV=1	p450	oxidation-reduction process(GO:0055114)	0	iron ion binding(GO:0005506)| oxidoreductase activity, acting on paired donors, with incorporation or reduction of molecular oxygen(GO:0016705)| heme binding(GO:0020037)	NA	NA	NA	cytochrome P450 [Wolfiporia cocos MD-104 SS10]	Cytochrome P450 OS=Wolfiporia cocos (strain MD-104) OX=742152 GN=WOLCODRAFT_28038 PE=3 SV=1	KOG0157	Cytochrome P450 CYP4/CYP19/CYP26 subfamilies	[I]	Lipid transport and metabolism
contig14_483408_486240_mRNA	1	Cytochrome P450 750A1 OS=Pinus taeda OX=3352 GN=CYP750A1 PE=2 SV=1	p450	oxidation-reduction process(GO:0055114)	0	oxidoreductase activity, acting on paired donors, with incorporation or reduction of molecular oxygen(GO:0016705)| iron ion binding(GO:0005506)| heme binding(GO:0020037)	NA	NA	NA	cytochrome P450 [Wolfiporia cocos MD-104 SS10]	Cytochrome P450 OS=Wolfiporia cocos (strain MD-104) OX=742152 GN=WOLCODRAFT_140041 PE=3 SV=1	KOG0157	Cytochrome P450 CYP4/CYP19/CYP26 subfamilies	[I]	Lipid transport and metabolism
contig14_483897_485428_mRNA	1	Cytochrome P450 monooxygenase FUM15 OS=Gibberella moniliformis (strain M3125 / FGSC 7600) OX=334819 GN=FUM15 PE=3 SV=1	p450	oxidation-reduction process(GO:0055114)	0	heme binding(GO:0020037)| iron ion binding(GO:0005506)| oxidoreductase activity, acting on paired donors, with incorporation or reduction of molecular oxygen(GO:0016705)	NA	NA	NA	cytochrome P450 [Wolfiporia cocos MD-104 SS10]	Cytochrome P450 OS=Wolfiporia cocos (strain MD-104) OX=742152 GN=WOLCODRAFT_140041 PE=3 SV=1	KOG0157	Cytochrome P450 CYP4/CYP19/CYP26 subfamilies	[I]	Lipid transport and metabolism
contig14_692678_694721_mRNA	1	Cytochrome P450 monooxygenase paxQ OS=Penicillium paxilli OX=70109 GN=paxQ PE=1 SV=1	p450	oxidation-reduction process(GO:0055114)	0	iron ion binding(GO:0005506)| oxidoreductase activity, acting on paired donors, with incorporation or reduction of molecular oxygen(GO:0016705)| heme binding(GO:0020037)	NA	NA	NA	cytochrome P450 [Wolfiporia cocos MD-104 SS10]	Cytochrome P450 OS=Wolfiporia cocos (strain MD-104) OX=742152 GN=WOLCODRAFT_166481 PE=3 SV=1	KOG0158	Cytochrome P450 CYP3/CYP5/CYP6/CYP9 subfamilies	[Q]	Secondary metabolites biosynthesis, transport and catabolism
contig14_692681_694497_mRNA	1	Cytochrome P450 monooxygenase trt6 OS=Aspergillus terreus (strain NIH 2624 / FGSC A1156) OX=341663 GN=trt6 PE=1 SV=1	p450	oxidation-reduction process(GO:0055114)	0	heme binding(GO:0020037)| oxidoreductase activity, acting on paired donors, with incorporation or reduction of molecular oxygen(GO:0016705)| iron ion binding(GO:0005506)	NA	NA	NA	cytochrome P450 [Wolfiporia cocos MD-104 SS10]	Cytochrome P450 OS=Wolfiporia cocos (strain MD-104) OX=742152 GN=WOLCODRAFT_166481 PE=3 SV=1	KOG0158	Cytochrome P450 CYP3/CYP5/CYP6/CYP9 subfamilies	[Q]	Secondary metabolites biosynthesis, transport and catabolism
contig14_696792_698619_mRNA	1	Cytochrome P450 monooxygenase ATR2 OS=Stachybotrys chlorohalonata (strain IBT 40285) OX=1283841 GN=ATR2 PE=3 SV=1	p450	oxidation-reduction process(GO:0055114)	0	iron ion binding(GO:0005506)| oxidoreductase activity, acting on paired donors, with incorporation or reduction of molecular oxygen(GO:0016705)| heme binding(GO:0020037)	NA	NA	NA	cytochrome P450 [Wolfiporia cocos MD-104 SS10]	Cytochrome P450 OS=Wolfiporia cocos (strain MD-104) OX=742152 GN=WOLCODRAFT_80474 PE=3 SV=1	KOG0158	Cytochrome P450 CYP3/CYP5/CYP6/CYP9 subfamilies	[Q]	Secondary metabolites biosynthesis, transport and catabolism
contig14_696795_698619_mRNA	1	Cytochrome P450 monooxygenase 2 OS=Pleospora betae OX=137527 GN=PbP450-2 PE=1 SV=1	p450	oxidation-reduction process(GO:0055114)	0	heme binding(GO:0020037)| iron ion binding(GO:0005506)| oxidoreductase activity, acting on paired donors, with incorporation or reduction of molecular oxygen(GO:0016705)	NA	NA	NA	cytochrome P450 [Wolfiporia cocos MD-104 SS10]	Cytochrome P450 OS=Wolfiporia cocos (strain MD-104) OX=742152 GN=WOLCODRAFT_80474 PE=3 SV=1	KOG0158	Cytochrome P450 CYP3/CYP5/CYP6/CYP9 subfamilies	[Q]	Secondary metabolites biosynthesis, transport and catabolism
contig14_737056_738872_mRNA	1	Cytochrome P450 monooxygenase paxP OS=Penicillium paxilli OX=70109 GN=paxP PE=1 SV=1	p450	oxidation-reduction process(GO:0055114)	0	oxidoreductase activity, acting on paired donors, with incorporation or reduction of molecular oxygen(GO:0016705)| iron ion binding(GO:0005506)| heme binding(GO:0020037)	NA	NA	NA	cytochrome P450, partial [Wolfiporia cocos MD-104 SS10]	Cytochrome P450 (Fragment) OS=Wolfiporia cocos (strain MD-104) OX=742152 GN=WOLCODRAFT_80226 PE=3 SV=1	KOG0156	Cytochrome P450 CYP2 subfamily	[Q]	Secondary metabolites biosynthesis, transport and catabolism
contig14_737056_738875_mRNA	1	Cytochrome P450 monooxygenase paxP OS=Penicillium paxilli OX=70109 GN=paxP PE=1 SV=1	p450	oxidation-reduction process(GO:0055114)	0	heme binding(GO:0020037)| oxidoreductase activity, acting on paired donors, with incorporation or reduction of molecular oxygen(GO:0016705)| iron ion binding(GO:0005506)	NA	NA	NA	cytochrome P450, partial [Wolfiporia cocos MD-104 SS10]	Cytochrome P450 (Fragment) OS=Wolfiporia cocos (strain MD-104) OX=742152 GN=WOLCODRAFT_80226 PE=3 SV=1	KOG0156	Cytochrome P450 CYP2 subfamily	[Q]	Secondary metabolites biosynthesis, transport and catabolism
contig14_1219464_1220984_mRNA	1	Cholesterol 7-alpha-monooxygenase OS=Homo sapiens OX=9606 GN=CYP7A1 PE=1 SV=2	p450	oxidation-reduction process(GO:0055114)	0	oxidoreductase activity, acting on paired donors, with incorporation or reduction of molecular oxygen(GO:0016705)| iron ion binding(GO:0005506)| heme binding(GO:0020037)	K07431	sterol 12-alpha-hydroxylase	ko00120:Primary bile acid biosynthesis|ko03320:PPAR signaling pathway	cytochrome P450 [Sparassis crispa]	Cholesterol 7-alpha-monooxygenase OS=Hypsizygus marmoreus OX=39966 GN=CYP7A1 PE=4 SV=1	KOG0684	Cytochrome P450	[Q]	Secondary metabolites biosynthesis, transport and catabolism
contig15_680907_682753_mRNA	1	Cytochrome P450 3A41 OS=Mus musculus OX=10090 GN=Cyp3a41a PE=1 SV=2	p450	oxidation-reduction process(GO:0055114)	0	iron ion binding(GO:0005506)| oxidoreductase activity, acting on paired donors, with incorporation or reduction of molecular oxygen(GO:0016705)| heme binding(GO:0020037)	NA	NA	NA	predicted protein [Fibroporia radiculosa]	Uncharacterized protein OS=Fibroporia radiculosa OX=599839 GN=FIBRA_00888 PE=3 SV=1	KOG0157	Cytochrome P450 CYP4/CYP19/CYP26 subfamilies	[I]	Lipid transport and metabolism
contig15_681321_682190_mRNA	1	0	p450	oxidation-reduction process(GO:0055114)	0	oxidoreductase activity, acting on paired donors, with incorporation or reduction of molecular oxygen(GO:0016705)| iron ion binding(GO:0005506)| heme binding(GO:0020037)	NA	NA	NA	cytochrome P450, partial [Obba rivulosa]	Uncharacterized protein OS=Grifola frondosa OX=5627 GN=A0H81_12683 PE=3 SV=1	NA	NA	NA	NA
contig16_110789_111934_mRNA	1	Cytochrome P450 monooxygenase COX2 OS=Coprinopsis cinerea (strain Okayama-7 / 130 / ATCC MYA-4618 / FGSC 9003) OX=240176 GN=COX2 PE=1 SV=1	p450	oxidation-reduction process(GO:0055114)	0	oxidoreductase activity, acting on paired donors, with incorporation or reduction of molecular oxygen(GO:0016705)| iron ion binding(GO:0005506)| heme binding(GO:0020037)	NA	NA	NA	hypothetical protein POSPLADRAFT_1136313 [Postia placenta MAD-698-R-SB12]	Uncharacterized protein OS=Postia placenta MAD-698-R-SB12 OX=670580 GN=POSPLADRAFT_1136313 PE=3 SV=1	KOG0156	Cytochrome P450 CYP2 subfamily	[Q]	Secondary metabolites biosynthesis, transport and catabolism
contig18_375703_377456_mRNA	1	Ent-kaurene oxidase OS=Gibberella intermedia OX=948311 GN=CYP503A1 PE=1 SV=1	p450	oxidation-reduction process(GO:0055114)	0	iron ion binding(GO:0005506)| oxidoreductase activity, acting on paired donors, with incorporation or reduction of molecular oxygen(GO:0016705)| heme binding(GO:0020037)	NA	NA	NA	cytochrome P450, partial [Wolfiporia cocos MD-104 SS10]	Cytochrome P450 (Fragment) OS=Wolfiporia cocos (strain MD-104) OX=742152 GN=WOLCODRAFT_77162 PE=4 SV=1	KOG0158	Cytochrome P450 CYP3/CYP5/CYP6/CYP9 subfamilies	[Q]	Secondary metabolites biosynthesis, transport and catabolism
contig18_375703_377459_mRNA	1	Ent-kaurene oxidase OS=Gibberella intermedia OX=948311 GN=CYP503A1 PE=1 SV=1	p450	oxidation-reduction process(GO:0055114)	0	heme binding(GO:0020037)| iron ion binding(GO:0005506)| oxidoreductase activity, acting on paired donors, with incorporation or reduction of molecular oxygen(GO:0016705)	NA	NA	NA	cytochrome P450, partial [Wolfiporia cocos MD-104 SS10]	Cytochrome P450 (Fragment) OS=Wolfiporia cocos (strain MD-104) OX=742152 GN=WOLCODRAFT_77162 PE=4 SV=1	KOG0158	Cytochrome P450 CYP3/CYP5/CYP6/CYP9 subfamilies	[Q]	Secondary metabolites biosynthesis, transport and catabolism
contig18_423041_423521_mRNA	1	Cytochrome P450 monooxygenase COX1 OS=Coprinopsis cinerea (strain Okayama-7 / 130 / ATCC MYA-4618 / FGSC 9003) OX=240176 GN=COX1 PE=1 SV=2	p450	oxidation-reduction process(GO:0055114)	0	iron ion binding(GO:0005506)| oxidoreductase activity, acting on paired donors, with incorporation or reduction of molecular oxygen(GO:0016705)| heme binding(GO:0020037)	NA	NA	NA	cytochrome P450 [Wolfiporia cocos MD-104 SS10]	Cytochrome P450 OS=Wolfiporia cocos (strain MD-104) OX=742152 GN=WOLCODRAFT_68937 PE=3 SV=1	KOG0156	Cytochrome P450 CYP2 subfamily	[Q]	Secondary metabolites biosynthesis, transport and catabolism
contig18_563873_566046_mRNA	1	Cytochrome P450 monooxygenase COX2 OS=Coprinopsis cinerea (strain Okayama-7 / 130 / ATCC MYA-4618 / FGSC 9003) OX=240176 GN=COX2 PE=1 SV=1	p450	oxidation-reduction process(GO:0055114)	0	oxidoreductase activity, acting on paired donors, with incorporation or reduction of molecular oxygen(GO:0016705)| iron ion binding(GO:0005506)| heme binding(GO:0020037)	NA	NA	NA	cytochrome P450 [Wolfiporia cocos MD-104 SS10]	Cytochrome P450 OS=Wolfiporia cocos (strain MD-104) OX=742152 GN=WOLCODRAFT_92865 PE=3 SV=1	KOG0156	Cytochrome P450 CYP2 subfamily	[Q]	Secondary metabolites biosynthesis, transport and catabolism
contig18_564286_566151_mRNA	1	Multifunctional cytochrome P450 monooxygenase af510 OS=Neosartorya fumigata (strain ATCC MYA-4609 / Af293 / CBS 101355 / FGSC A1100) OX=330879 GN=af510 PE=1 SV=1	p450	oxidation-reduction process(GO:0055114)	0	oxidoreductase activity, acting on paired donors, with incorporation or reduction of molecular oxygen(GO:0016705)| iron ion binding(GO:0005506)| heme binding(GO:0020037)	NA	NA	NA	cytochrome P450 [Wolfiporia cocos MD-104 SS10]	Cytochrome P450 OS=Wolfiporia cocos (strain MD-104) OX=742152 GN=WOLCODRAFT_92865 PE=3 SV=1	KOG0156	Cytochrome P450 CYP2 subfamily	[Q]	Secondary metabolites biosynthesis, transport and catabolism
contig18_679157_681416_mRNA	1	Cytochrome P450 52A13 OS=Debaryomyces hansenii OX=4959 GN=CYP52A13 PE=2 SV=1	p450	oxidation-reduction process(GO:0055114)	0	heme binding(GO:0020037)| oxidoreductase activity, acting on paired donors, with incorporation or reduction of molecular oxygen(GO:0016705)| iron ion binding(GO:0005506)	NA	NA	NA	cytochrome P450 [Wolfiporia cocos MD-104 SS10]	Cytochrome P450 OS=Wolfiporia cocos (strain MD-104) OX=742152 GN=WOLCODRAFT_134880 PE=4 SV=1	KOG0157	Cytochrome P450 CYP4/CYP19/CYP26 subfamilies	[I]	Lipid transport and metabolism
contig18_686296_688420_mRNA	1	Cytochrome P450 monooxygenase COX2 OS=Coprinopsis cinerea (strain Okayama-7 / 130 / ATCC MYA-4618 / FGSC 9003) OX=240176 GN=COX2 PE=1 SV=1	p450	oxidation-reduction process(GO:0055114)	0	heme binding(GO:0020037)| oxidoreductase activity, acting on paired donors, with incorporation or reduction of molecular oxygen(GO:0016705)| iron ion binding(GO:0005506)	NA	NA	NA	cytochrome P450 [Wolfiporia cocos MD-104 SS10]	Cytochrome P450 OS=Wolfiporia cocos (strain MD-104) OX=742152 GN=WOLCODRAFT_92902 PE=3 SV=1	KOG0156	Cytochrome P450 CYP2 subfamily	[Q]	Secondary metabolites biosynthesis, transport and catabolism
contig18_686299_688420_mRNA	1	Cytochrome P450 monooxygenase COX2 OS=Coprinopsis cinerea (strain Okayama-7 / 130 / ATCC MYA-4618 / FGSC 9003) OX=240176 GN=COX2 PE=1 SV=1	p450	oxidation-reduction process(GO:0055114)	0	iron ion binding(GO:0005506)| oxidoreductase activity, acting on paired donors, with incorporation or reduction of molecular oxygen(GO:0016705)| heme binding(GO:0020037)	NA	NA	NA	cytochrome P450 [Wolfiporia cocos MD-104 SS10]	Cytochrome P450 OS=Wolfiporia cocos (strain MD-104) OX=742152 GN=WOLCODRAFT_92902 PE=3 SV=1	KOG0156	Cytochrome P450 CYP2 subfamily	[Q]	Secondary metabolites biosynthesis, transport and catabolism
contig18_754644_756653_mRNA	1	Secologanin synthase OS=Catharanthus roseus OX=4058 GN=CYP72A1 PE=1 SV=1	p450	oxidation-reduction process(GO:0055114)	0	heme binding(GO:0020037)| oxidoreductase activity, acting on paired donors, with incorporation or reduction of molecular oxygen(GO:0016705)| iron ion binding(GO:0005506)	NA	NA	NA	hypothetical protein WOLCODRAFT_147203 [Wolfiporia cocos MD-104 SS10]	Uncharacterized protein OS=Wolfiporia cocos (strain MD-104) OX=742152 GN=WOLCODRAFT_147203 PE=3 SV=1	KOG0157	Cytochrome P450 CYP4/CYP19/CYP26 subfamilies	[I]	Lipid transport and metabolism
contig18_754647_757006_mRNA	1	Secologanin synthase OS=Catharanthus roseus OX=4058 GN=CYP72A1 PE=1 SV=1	p450	oxidation-reduction process(GO:0055114)	0	iron ion binding(GO:0005506)| oxidoreductase activity, acting on paired donors, with incorporation or reduction of molecular oxygen(GO:0016705)| heme binding(GO:0020037)	NA	NA	NA	hypothetical protein WOLCODRAFT_147203 [Wolfiporia cocos MD-104 SS10]	Uncharacterized protein OS=Wolfiporia cocos (strain MD-104) OX=742152 GN=WOLCODRAFT_147203 PE=3 SV=1	KOG0158	Cytochrome P450 CYP3/CYP5/CYP6/CYP9 subfamilies	[Q]	Secondary metabolites biosynthesis, transport and catabolism
contig19_784029_786087_mRNA	1	Tryptamine 4-monooxygenase OS=Psilocybe cubensis OX=181762 GN=psiH PE=1 SV=1	p450	oxidation-reduction process(GO:0055114)	0	oxidoreductase activity, acting on paired donors, with incorporation or reduction of molecular oxygen(GO:0016705)| iron ion binding(GO:0005506)| heme binding(GO:0020037)	NA	NA	NA	cytochrome P450 [Wolfiporia cocos MD-104 SS10]	Cytochrome P450 OS=Wolfiporia cocos (strain MD-104) OX=742152 GN=WOLCODRAFT_29288 PE=3 SV=1	KOG0156	Cytochrome P450 CYP2 subfamily	[Q]	Secondary metabolites biosynthesis, transport and catabolism
contig1_276119_278129_mRNA	1	Cytokinin hydroxylase OS=Arabidopsis thaliana OX=3702 GN=CYP735A2 PE=1 SV=1	p450	oxidation-reduction process(GO:0055114)	0	heme binding(GO:0020037)| iron ion binding(GO:0005506)| oxidoreductase activity, acting on paired donors, with incorporation or reduction of molecular oxygen(GO:0016705)	NA	NA	NA	cytochrome P450, partial [Wolfiporia cocos MD-104 SS10]	Cytochrome P450 (Fragment) OS=Wolfiporia cocos (strain MD-104) OX=742152 GN=WOLCODRAFT_62528 PE=4 SV=1	KOG0157	Cytochrome P450 CYP4/CYP19/CYP26 subfamilies	[I]	Lipid transport and metabolism
contig1_280356_282741_mRNA	1	Cytokinin hydroxylase OS=Arabidopsis thaliana OX=3702 GN=CYP735A2 PE=1 SV=1	p450	oxidation-reduction process(GO:0055114)	0	oxidoreductase activity, acting on paired donors, with incorporation or reduction of molecular oxygen(GO:0016705)| iron ion binding(GO:0005506)| heme binding(GO:0020037)	NA	NA	NA	cytochrome P450 [Wolfiporia cocos MD-104 SS10]	Cytochrome P450 OS=Wolfiporia cocos (strain MD-104) OX=742152 GN=WOLCODRAFT_95488 PE=4 SV=1	KOG0157	Cytochrome P450 CYP4/CYP19/CYP26 subfamilies	[I]	Lipid transport and metabolism
contig1_436079_436592_mRNA	1	0	p450	oxidation-reduction process(GO:0055114)	0	iron ion binding(GO:0005506)| oxidoreductase activity, acting on paired donors, with incorporation or reduction of molecular oxygen(GO:0016705)| heme binding(GO:0020037)	NA	NA	NA	cytochrome P450 [Wolfiporia cocos MD-104 SS10]	Cytochrome P450 OS=Wolfiporia cocos (strain MD-104) OX=742152 GN=WOLCODRAFT_61780 PE=3 SV=1	NA	NA	NA	NA
contig1_633044_635005_mRNA	1	Cytochrome P450 monooxygenase ATR2 OS=Stachybotrys chlorohalonata (strain IBT 40285) OX=1283841 GN=ATR2 PE=3 SV=1	p450	oxidation-reduction process(GO:0055114)	0	iron ion binding(GO:0005506)| oxidoreductase activity, acting on paired donors, with incorporation or reduction of molecular oxygen(GO:0016705)| heme binding(GO:0020037)	NA	NA	NA	cytochrome P450 [Wolfiporia cocos MD-104 SS10]	Cytochrome P450 OS=Wolfiporia cocos (strain MD-104) OX=742152 GN=WOLCODRAFT_87416 PE=3 SV=1	KOG0157	Cytochrome P450 CYP4/CYP19/CYP26 subfamilies	[I]	Lipid transport and metabolism
contig1_633044_635008_mRNA	1	Ent-kaurene oxidase P450-4 OS=Gibberella fujikuroi (strain CBS 195.34 / IMI 58289 / NRRL A-6831) OX=1279085 GN=P450-4 PE=1 SV=1	p450	oxidation-reduction process(GO:0055114)	0	oxidoreductase activity, acting on paired donors, with incorporation or reduction of molecular oxygen(GO:0016705)| iron ion binding(GO:0005506)| heme binding(GO:0020037)	NA	NA	NA	cytochrome P450 [Wolfiporia cocos MD-104 SS10]	Cytochrome P450 OS=Wolfiporia cocos (strain MD-104) OX=742152 GN=WOLCODRAFT_87416 PE=3 SV=1	KOG0157	Cytochrome P450 CYP4/CYP19/CYP26 subfamilies	[I]	Lipid transport and metabolism
contig1_639069_641101_mRNA	1	Cytochrome P450 monooxygenase FUM15 OS=Gibberella moniliformis (strain M3125 / FGSC 7600) OX=334819 GN=FUM15 PE=3 SV=1	p450	oxidation-reduction process(GO:0055114)	0	iron ion binding(GO:0005506)| oxidoreductase activity, acting on paired donors, with incorporation or reduction of molecular oxygen(GO:0016705)| heme binding(GO:0020037)	NA	NA	NA	cytochrome P450 [Wolfiporia cocos MD-104 SS10]	Cytochrome P450 OS=Wolfiporia cocos (strain MD-104) OX=742152 GN=WOLCODRAFT_135641 PE=3 SV=1	KOG0158	Cytochrome P450 CYP3/CYP5/CYP6/CYP9 subfamilies	[Q]	Secondary metabolites biosynthesis, transport and catabolism
contig1_676178_678524_mRNA	1	Cytochrome P450 monooxygenase FUM15 OS=Gibberella moniliformis (strain M3125 / FGSC 7600) OX=334819 GN=FUM15 PE=3 SV=1	p450	oxidation-reduction process(GO:0055114)	0	iron ion binding(GO:0005506)| oxidoreductase activity, acting on paired donors, with incorporation or reduction of molecular oxygen(GO:0016705)| heme binding(GO:0020037)	NA	NA	NA	cytochrome P450 [Wolfiporia cocos MD-104 SS10]	Cytochrome P450 OS=Wolfiporia cocos (strain MD-104) OX=742152 GN=WOLCODRAFT_160778 PE=3 SV=1	KOG0157	Cytochrome P450 CYP4/CYP19/CYP26 subfamilies	[I]	Lipid transport and metabolism
contig1_727035_729133_mRNA	1	Ent-kaurene oxidase P450-4 OS=Gibberella fujikuroi (strain CBS 195.34 / IMI 58289 / NRRL A-6831) OX=1279085 GN=P450-4 PE=1 SV=1	p450	oxidation-reduction process(GO:0055114)	0	heme binding(GO:0020037)| iron ion binding(GO:0005506)| oxidoreductase activity, acting on paired donors, with incorporation or reduction of molecular oxygen(GO:0016705)	NA	NA	NA	cytochrome P450 [Wolfiporia cocos MD-104 SS10]	Cytochrome P450 OS=Wolfiporia cocos (strain MD-104) OX=742152 GN=WOLCODRAFT_160771 PE=3 SV=1	KOG0158	Cytochrome P450 CYP3/CYP5/CYP6/CYP9 subfamilies	[Q]	Secondary metabolites biosynthesis, transport and catabolism
contig1_733437_735215_mRNA	1	Ent-kaurene oxidase P450-4 OS=Gibberella fujikuroi (strain CBS 195.34 / IMI 58289 / NRRL A-6831) OX=1279085 GN=P450-4 PE=1 SV=1	p450	oxidation-reduction process(GO:0055114)	0	heme binding(GO:0020037)| oxidoreductase activity, acting on paired donors, with incorporation or reduction of molecular oxygen(GO:0016705)| iron ion binding(GO:0005506)	NA	NA	NA	cytochrome P450 [Wolfiporia cocos MD-104 SS10]	Cytochrome P450 OS=Wolfiporia cocos (strain MD-104) OX=742152 GN=WOLCODRAFT_95208 PE=3 SV=1	KOG0158	Cytochrome P450 CYP3/CYP5/CYP6/CYP9 subfamilies	[Q]	Secondary metabolites biosynthesis, transport and catabolism
contig1_737156_739259_mRNA	1	Cytochrome P450 monooxygenase AtmP OS=Aspergillus flavus OX=5059 PE=2 SV=1	p450	oxidation-reduction process(GO:0055114)	0	iron ion binding(GO:0005506)| oxidoreductase activity, acting on paired donors, with incorporation or reduction of molecular oxygen(GO:0016705)| heme binding(GO:0020037)	NA	NA	NA	cytochrome P450, partial [Wolfiporia cocos MD-104 SS10]	Cytochrome P450 (Fragment) OS=Wolfiporia cocos (strain MD-104) OX=742152 GN=WOLCODRAFT_77162 PE=4 SV=1	KOG0158	Cytochrome P450 CYP3/CYP5/CYP6/CYP9 subfamilies	[Q]	Secondary metabolites biosynthesis, transport and catabolism
contig1_737156_739262_mRNA	1	Cytochrome P450 monooxygenase AtmP OS=Aspergillus flavus OX=5059 PE=2 SV=1	p450	oxidation-reduction process(GO:0055114)	0	oxidoreductase activity, acting on paired donors, with incorporation or reduction of molecular oxygen(GO:0016705)| iron ion binding(GO:0005506)| heme binding(GO:0020037)	NA	NA	NA	cytochrome P450, partial [Wolfiporia cocos MD-104 SS10]	Cytochrome P450 (Fragment) OS=Wolfiporia cocos (strain MD-104) OX=742152 GN=WOLCODRAFT_77162 PE=4 SV=1	KOG0158	Cytochrome P450 CYP3/CYP5/CYP6/CYP9 subfamilies	[Q]	Secondary metabolites biosynthesis, transport and catabolism
contig1_823564_825407_mRNA	1	Cytochrome P450 monooxygenase BOA7 OS=Botryotinia fuckeliana (strain B05.10) OX=332648 GN=BOA7 PE=2 SV=1	p450	oxidation-reduction process(GO:0055114)	0	oxidoreductase activity, acting on paired donors, with incorporation or reduction of molecular oxygen(GO:0016705)| iron ion binding(GO:0005506)| heme binding(GO:0020037)	NA	NA	NA	cytochrome P450 [Wolfiporia cocos MD-104 SS10]	Cytochrome P450 OS=Wolfiporia cocos (strain MD-104) OX=742152 GN=WOLCODRAFT_113491 PE=3 SV=1	KOG0159	Cytochrome P450 CYP11/CYP12/CYP24/CYP27 subfamilies	[Q]	Secondary metabolites biosynthesis, transport and catabolism
contig1_826118_828306_mRNA	1	Ent-kaurene oxidase P450-4 OS=Gibberella fujikuroi (strain CBS 195.34 / IMI 58289 / NRRL A-6831) OX=1279085 GN=P450-4 PE=1 SV=1	p450	oxidation-reduction process(GO:0055114)	0	iron ion binding(GO:0005506)| oxidoreductase activity, acting on paired donors, with incorporation or reduction of molecular oxygen(GO:0016705)| heme binding(GO:0020037)	NA	NA	NA	cytochrome P450 [Wolfiporia cocos MD-104 SS10]	Cytochrome P450 OS=Wolfiporia cocos (strain MD-104) OX=742152 GN=WOLCODRAFT_135601 PE=3 SV=1	KOG0158	Cytochrome P450 CYP3/CYP5/CYP6/CYP9 subfamilies	[Q]	Secondary metabolites biosynthesis, transport and catabolism
contig1_826184_828309_mRNA	1	Ent-kaurene oxidase P450-4 OS=Gibberella fujikuroi (strain CBS 195.34 / IMI 58289 / NRRL A-6831) OX=1279085 GN=P450-4 PE=1 SV=1	p450	oxidation-reduction process(GO:0055114)	0	heme binding(GO:0020037)| oxidoreductase activity, acting on paired donors, with incorporation or reduction of molecular oxygen(GO:0016705)| iron ion binding(GO:0005506)	NA	NA	NA	cytochrome P450 [Wolfiporia cocos MD-104 SS10]	Cytochrome P450 OS=Wolfiporia cocos (strain MD-104) OX=742152 GN=WOLCODRAFT_135601 PE=3 SV=1	KOG0158	Cytochrome P450 CYP3/CYP5/CYP6/CYP9 subfamilies	[Q]	Secondary metabolites biosynthesis, transport and catabolism
contig1_907365_911370_mRNA	1	Nuclear receptor 2C2-associated protein OS=Danio rerio OX=7955 GN=nr2c2ap PE=2 SV=1	p450	oxidation-reduction process(GO:0055114)	0	oxidoreductase activity, acting on paired donors, with incorporation or reduction of molecular oxygen(GO:0016705)| iron ion binding(GO:0005506)| heme binding(GO:0020037)	NA	NA	NA	hypothetical protein WOLCODRAFT_95105 [Wolfiporia cocos MD-104 SS10]	Uncharacterized protein OS=Wolfiporia cocos (strain MD-104) OX=742152 GN=WOLCODRAFT_95105 PE=4 SV=1	NA	NA	NA	NA
contig1_1084842_1091517_mRNA	3	Ent-kaurene oxidase OS=Gibberella intermedia OX=948311 GN=CYP503A1 PE=1 SV=1	p450	phosphatidylinositol phosphorylation(GO:0046854)| oxidation-reduction process(GO:0055114)	0	heme binding(GO:0020037)| oxidoreductase activity, acting on paired donors, with incorporation or reduction of molecular oxygen(GO:0016705)| iron ion binding(GO:0005506)	K01092	myo-inositol-1(or 4)-monophosphatase	ko00521:Streptomycin biosynthesis|ko00562:Inositol phosphate metabolism|ko04070:Phosphatidylinositol signaling system	cytochrome P450 [Wolfiporia cocos MD-104 SS10]	Cytochrome P450 OS=Wolfiporia cocos (strain MD-104) OX=742152 GN=WOLCODRAFT_22508 PE=3 SV=1	KOG2951	Inositol monophosphatase	[G]	Carbohydrate transport and metabolism
contig1_1092557_1094720_mRNA	1	Ent-kaurene oxidase P450-4 OS=Gibberella fujikuroi (strain CBS 195.34 / IMI 58289 / NRRL A-6831) OX=1279085 GN=P450-4 PE=1 SV=1	p450	oxidation-reduction process(GO:0055114)	0	oxidoreductase activity, acting on paired donors, with incorporation or reduction of molecular oxygen(GO:0016705)| iron ion binding(GO:0005506)| heme binding(GO:0020037)	NA	NA	NA	cytochrome P450, partial [Wolfiporia cocos MD-104 SS10]	Cytochrome P450 (Fragment) OS=Wolfiporia cocos (strain MD-104) OX=742152 GN=WOLCODRAFT_63684 PE=3 SV=1	KOG0157	Cytochrome P450 CYP4/CYP19/CYP26 subfamilies	[I]	Lipid transport and metabolism
contig1_1094831_1096997_mRNA	1	Ent-kaurene oxidase OS=Gibberella intermedia OX=948311 GN=CYP503A1 PE=1 SV=1	p450	oxidation-reduction process(GO:0055114)	0	heme binding(GO:0020037)| oxidoreductase activity, acting on paired donors, with incorporation or reduction of molecular oxygen(GO:0016705)| iron ion binding(GO:0005506)	NA	NA	NA	cytochrome P450, partial [Wolfiporia cocos MD-104 SS10]	Cytochrome P450 (Fragment) OS=Wolfiporia cocos (strain MD-104) OX=742152 GN=WOLCODRAFT_63684 PE=3 SV=1	KOG0157	Cytochrome P450 CYP4/CYP19/CYP26 subfamilies	[I]	Lipid transport and metabolism
contig1_1094834_1096997_mRNA	1	Cytochrome P450 monooxygenase BOA7 OS=Botryotinia fuckeliana (strain B05.10) OX=332648 GN=BOA7 PE=2 SV=1	p450	oxidation-reduction process(GO:0055114)	0	iron ion binding(GO:0005506)| oxidoreductase activity, acting on paired donors, with incorporation or reduction of molecular oxygen(GO:0016705)| heme binding(GO:0020037)	NA	NA	NA	cytochrome P450, partial [Wolfiporia cocos MD-104 SS10]	Cytochrome P450 (Fragment) OS=Wolfiporia cocos (strain MD-104) OX=742152 GN=WOLCODRAFT_63684 PE=3 SV=1	NA	NA	NA	NA
contig1_1333509_1334802_mRNA	1	Cytochrome P450 monooxygenase CLM2 OS=Gibberella zeae (strain PH-1 / ATCC MYA-4620 / FGSC 9075 / NRRL 31084) OX=229533 GN=CLM2 PE=3 SV=1	p450	oxidation-reduction process(GO:0055114)	0	oxidoreductase activity, acting on paired donors, with incorporation or reduction of molecular oxygen(GO:0016705)| iron ion binding(GO:0005506)| heme binding(GO:0020037)	NA	NA	NA	cytochrome P450 [Wolfiporia cocos MD-104 SS10]	Cytochrome P450 OS=Wolfiporia cocos (strain MD-104) OX=742152 GN=WOLCODRAFT_160601 PE=3 SV=1	KOG0156	Cytochrome P450 CYP2 subfamily	[Q]	Secondary metabolites biosynthesis, transport and catabolism
contig1_1333512_1335512_mRNA	2	Cytochrome P450 monooxygenase CLM2 OS=Gibberella zeae (strain PH-1 / ATCC MYA-4620 / FGSC 9075 / NRRL 31084) OX=229533 GN=CLM2 PE=3 SV=1	p450	oxidation-reduction process(GO:0055114)	0	iron ion binding(GO:0005506)| oxidoreductase activity, acting on paired donors, with incorporation or reduction of molecular oxygen(GO:0016705)| heme binding(GO:0020037)	NA	NA	NA	cytochrome P450 [Wolfiporia cocos MD-104 SS10]	Cytochrome P450 OS=Wolfiporia cocos (strain MD-104) OX=742152 GN=WOLCODRAFT_160601 PE=3 SV=1	KOG0156	Cytochrome P450 CYP2 subfamily	[Q]	Secondary metabolites biosynthesis, transport and catabolism
contig1_1347381_1348934_mRNA	1	Cytochrome P450 monooxygenase CLM2 OS=Gibberella zeae (strain PH-1 / ATCC MYA-4620 / FGSC 9075 / NRRL 31084) OX=229533 GN=CLM2 PE=3 SV=1	p450	oxidation-reduction process(GO:0055114)	0	heme binding(GO:0020037)| iron ion binding(GO:0005506)| oxidoreductase activity, acting on paired donors, with incorporation or reduction of molecular oxygen(GO:0016705)	NA	NA	NA	cytochrome P450, partial [Wolfiporia cocos MD-104 SS10]	Cytochrome P450 (Fragment) OS=Wolfiporia cocos (strain MD-104) OX=742152 GN=WOLCODRAFT_57265 PE=3 SV=1	KOG0156	Cytochrome P450 CYP2 subfamily	[Q]	Secondary metabolites biosynthesis, transport and catabolism
contig1_2318501_2320716_mRNA	1	Cytochrome P450 monooxygenase COX2 OS=Coprinopsis cinerea (strain Okayama-7 / 130 / ATCC MYA-4618 / FGSC 9003) OX=240176 GN=COX2 PE=1 SV=1	p450	oxidation-reduction process(GO:0055114)	0	heme binding(GO:0020037)| oxidoreductase activity, acting on paired donors, with incorporation or reduction of molecular oxygen(GO:0016705)| iron ion binding(GO:0005506)	NA	NA	NA	cytochrome P450 [Wolfiporia cocos MD-104 SS10]	Cytochrome P450 OS=Wolfiporia cocos (strain MD-104) OX=742152 GN=WOLCODRAFT_87002 PE=3 SV=1	KOG0156	Cytochrome P450 CYP2 subfamily	[Q]	Secondary metabolites biosynthesis, transport and catabolism
contig1_2318504_2320618_mRNA	1	Cytochrome P450 monooxygenase COX2 OS=Coprinopsis cinerea (strain Okayama-7 / 130 / ATCC MYA-4618 / FGSC 9003) OX=240176 GN=COX2 PE=1 SV=1	p450	oxidation-reduction process(GO:0055114)	0	heme binding(GO:0020037)| oxidoreductase activity, acting on paired donors, with incorporation or reduction of molecular oxygen(GO:0016705)| iron ion binding(GO:0005506)	NA	NA	NA	cytochrome P450 [Wolfiporia cocos MD-104 SS10]	Cytochrome P450 OS=Wolfiporia cocos (strain MD-104) OX=742152 GN=WOLCODRAFT_87002 PE=3 SV=1	KOG0156	Cytochrome P450 CYP2 subfamily	[Q]	Secondary metabolites biosynthesis, transport and catabolism
contig1_3897789_3899623_mRNA	1	Cytochrome P450 61 OS=Schizosaccharomyces pombe (strain 972 / ATCC 24843) OX=284812 GN=erg5 PE=1 SV=3	p450	oxidation-reduction process(GO:0055114)	0	oxidoreductase activity, acting on paired donors, with incorporation or reduction of molecular oxygen(GO:0016705)| iron ion binding(GO:0005506)| heme binding(GO:0020037)	K09831	sterol 22-desaturase	ko00100:Steroid biosynthesis	cytochrome P450 sterol C22-desaturase [Wolfiporia cocos MD-104 SS10]	Cytochrome P450 sterol C22-desaturase OS=Wolfiporia cocos (strain MD-104) OX=742152 GN=WOLCODRAFT_135016 PE=3 SV=1	KOG0157	Cytochrome P450 CYP4/CYP19/CYP26 subfamilies	[I]	Lipid transport and metabolism
contig1_4338566_4340598_mRNA	1	Cytochrome P450 monooxygenase FUM15 OS=Gibberella moniliformis (strain M3125 / FGSC 7600) OX=334819 GN=FUM15 PE=3 SV=1	p450	oxidation-reduction process(GO:0055114)	0	oxidoreductase activity, acting on paired donors, with incorporation or reduction of molecular oxygen(GO:0016705)| iron ion binding(GO:0005506)| heme binding(GO:0020037)	NA	NA	NA	hypothetical protein WOLCODRAFT_147202 [Wolfiporia cocos MD-104 SS10]	Uncharacterized protein OS=Wolfiporia cocos (strain MD-104) OX=742152 GN=WOLCODRAFT_147202 PE=3 SV=1	KOG0158	Cytochrome P450 CYP3/CYP5/CYP6/CYP9 subfamilies	[Q]	Secondary metabolites biosynthesis, transport and catabolism
contig1_4865486_4867525_mRNA	1	Cytochrome P450 monooxygenase COX2 OS=Coprinopsis cinerea (strain Okayama-7 / 130 / ATCC MYA-4618 / FGSC 9003) OX=240176 GN=COX2 PE=1 SV=1	p450	oxidation-reduction process(GO:0055114)	0	oxidoreductase activity, acting on paired donors, with incorporation or reduction of molecular oxygen(GO:0016705)| iron ion binding(GO:0005506)| heme binding(GO:0020037)	NA	NA	NA	predicted protein [Fibroporia radiculosa]	Uncharacterized protein OS=Fibroporia radiculosa OX=599839 GN=FIBRA_06237 PE=3 SV=1	KOG0156	Cytochrome P450 CYP2 subfamily	[Q]	Secondary metabolites biosynthesis, transport and catabolism
contig1_5028748_5030484_mRNA	1	Putative cytochrome P450 CYP13A4 OS=Caenorhabditis elegans OX=6239 GN=cyp-13A4 PE=3 SV=1	p450	oxidation-reduction process(GO:0055114)	0	iron ion binding(GO:0005506)| oxidoreductase activity, acting on paired donors, with incorporation or reduction of molecular oxygen(GO:0016705)| heme binding(GO:0020037)	NA	NA	NA	cytochrome P450 [Laetiporus sulphureus 93-53]	Cytochrome P450 OS=Laetiporus sulphureus 93-53 OX=1314785 GN=LAESUDRAFT_686029 PE=3 SV=1	KOG0158	Cytochrome P450 CYP3/CYP5/CYP6/CYP9 subfamilies	[Q]	Secondary metabolites biosynthesis, transport and catabolism
contig1_5029048_5031098_mRNA	1	Cytochrome P450 monooxygenase FUM15 OS=Gibberella moniliformis (strain M3125 / FGSC 7600) OX=334819 GN=FUM15 PE=3 SV=1	p450	oxidation-reduction process(GO:0055114)	0	heme binding(GO:0020037)| iron ion binding(GO:0005506)| oxidoreductase activity, acting on paired donors, with incorporation or reduction of molecular oxygen(GO:0016705)	NA	NA	NA	cytochrome P450 [Laetiporus sulphureus 93-53]	Cytochrome P450 OS=Laetiporus sulphureus 93-53 OX=1314785 GN=LAESUDRAFT_686029 PE=3 SV=1	KOG0158	Cytochrome P450 CYP3/CYP5/CYP6/CYP9 subfamilies	[Q]	Secondary metabolites biosynthesis, transport and catabolism
contig20_475551_477699_mRNA	1	Cytochrome P450 monooxygenase yanC OS=Aspergillus niger (strain ATCC 1015 / CBS 113.46 / FGSC A1144 / LSHB Ac4 / NCTC 3858a / NRRL 328 / USDA 3528.7) OX=380704 GN=yanC PE=1 SV=1	p450	oxidation-reduction process(GO:0055114)	0	iron ion binding(GO:0005506)| oxidoreductase activity, acting on paired donors, with incorporation or reduction of molecular oxygen(GO:0016705)| heme binding(GO:0020037)	NA	NA	NA	cytochrome P450 [Wolfiporia cocos MD-104 SS10]	Cytochrome P450 OS=Wolfiporia cocos (strain MD-104) OX=742152 GN=WOLCODRAFT_133880 PE=4 SV=1	KOG0156	Cytochrome P450 CYP2 subfamily	[Q]	Secondary metabolites biosynthesis, transport and catabolism
contig20_475554_477702_mRNA	1	Cytochrome P450 monooxygenase yanC OS=Aspergillus niger (strain ATCC 1015 / CBS 113.46 / FGSC A1144 / LSHB Ac4 / NCTC 3858a / NRRL 328 / USDA 3528.7) OX=380704 GN=yanC PE=1 SV=1	p450	oxidation-reduction process(GO:0055114)	0	heme binding(GO:0020037)| iron ion binding(GO:0005506)| oxidoreductase activity, acting on paired donors, with incorporation or reduction of molecular oxygen(GO:0016705)	NA	NA	NA	cytochrome P450 [Wolfiporia cocos MD-104 SS10]	Cytochrome P450 OS=Wolfiporia cocos (strain MD-104) OX=742152 GN=WOLCODRAFT_133880 PE=4 SV=1	KOG0156	Cytochrome P450 CYP2 subfamily	[Q]	Secondary metabolites biosynthesis, transport and catabolism
contig20_478829_481053_mRNA	2	Fumitremorgin C synthase OS=Neosartorya fischeri (strain ATCC 1020 / DSM 3700 / CBS 544.65 / FGSC A1164 / JCM 1740 / NRRL 181 / WB 181) OX=331117 GN=ftmP450-2 PE=3 SV=1	p450	oxidation-reduction process(GO:0055114)	0	heme binding(GO:0020037)| iron ion binding(GO:0005506)| oxidoreductase activity, acting on paired donors, with incorporation or reduction of molecular oxygen(GO:0016705)	NA	NA	NA	cytochrome P450 [Wolfiporia cocos MD-104 SS10]	Cytochrome P450 OS=Wolfiporia cocos (strain MD-104) OX=742152 GN=WOLCODRAFT_91596 PE=4 SV=1	KOG0156	Cytochrome P450 CYP2 subfamily	[Q]	Secondary metabolites biosynthesis, transport and catabolism
contig20_485030_487132_mRNA	1	Cytochrome P450 monooxygenase AOL_s00215g282 OS=Arthrobotrys oligospora (strain ATCC 24927 / CBS 115.81 / DSM 1491) OX=756982 GN=AOL_s00215g282 PE=3 SV=1	p450	oxidation-reduction process(GO:0055114)	0	oxidoreductase activity, acting on paired donors, with incorporation or reduction of molecular oxygen(GO:0016705)| iron ion binding(GO:0005506)| heme binding(GO:0020037)	NA	NA	NA	cytochrome P450 [Wolfiporia cocos MD-104 SS10]	Cytochrome P450 OS=Wolfiporia cocos (strain MD-104) OX=742152 GN=WOLCODRAFT_91596 PE=4 SV=1	KOG0156	Cytochrome P450 CYP2 subfamily	[Q]	Secondary metabolites biosynthesis, transport and catabolism
contig20_485347_487135_mRNA	1	Cytochrome P450 monooxygenase atE OS=Aspergillus terreus (strain NIH 2624 / FGSC A1156) OX=341663 GN=atE PE=1 SV=1	p450	oxidation-reduction process(GO:0055114)	0	iron ion binding(GO:0005506)| oxidoreductase activity, acting on paired donors, with incorporation or reduction of molecular oxygen(GO:0016705)| heme binding(GO:0020037)	NA	NA	NA	cytochrome P450 [Wolfiporia cocos MD-104 SS10]	Cytochrome P450 OS=Wolfiporia cocos (strain MD-104) OX=742152 GN=WOLCODRAFT_91596 PE=4 SV=1	KOG0156	Cytochrome P450 CYP2 subfamily	[Q]	Secondary metabolites biosynthesis, transport and catabolism
contig20_509106_511383_mRNA	2	Cytochrome P450 monooxygenase yanC OS=Aspergillus niger (strain ATCC 1015 / CBS 113.46 / FGSC A1144 / LSHB Ac4 / NCTC 3858a / NRRL 328 / USDA 3528.7) OX=380704 GN=yanC PE=1 SV=1	p450	oxidation-reduction process(GO:0055114)	0	heme binding(GO:0020037)| iron ion binding(GO:0005506)| oxidoreductase activity, acting on paired donors, with incorporation or reduction of molecular oxygen(GO:0016705)	NA	NA	NA	cytochrome P450 [Wolfiporia cocos MD-104 SS10]	Cytochrome P450 OS=Wolfiporia cocos (strain MD-104) OX=742152 GN=WOLCODRAFT_139932 PE=4 SV=1	KOG0156	Cytochrome P450 CYP2 subfamily	[Q]	Secondary metabolites biosynthesis, transport and catabolism
contig20_509249_511386_mRNA	1	Cytochrome P450 monooxygenase yanC OS=Aspergillus niger (strain ATCC 1015 / CBS 113.46 / FGSC A1144 / LSHB Ac4 / NCTC 3858a / NRRL 328 / USDA 3528.7) OX=380704 GN=yanC PE=1 SV=1	p450	oxidation-reduction process(GO:0055114)	0	oxidoreductase activity, acting on paired donors, with incorporation or reduction of molecular oxygen(GO:0016705)| iron ion binding(GO:0005506)| heme binding(GO:0020037)	NA	NA	NA	cytochrome P450 [Wolfiporia cocos MD-104 SS10]	Cytochrome P450 OS=Wolfiporia cocos (strain MD-104) OX=742152 GN=WOLCODRAFT_139932 PE=4 SV=1	KOG0156	Cytochrome P450 CYP2 subfamily	[Q]	Secondary metabolites biosynthesis, transport and catabolism
contig20_511797_513939_mRNA	1	Cytochrome P450 monooxygenase patI OS=Aspergillus clavatus (strain ATCC 1007 / CBS 513.65 / DSM 816 / NCTC 3887 / NRRL 1) OX=344612 GN=patI PE=1 SV=2	p450	oxidation-reduction process(GO:0055114)	0	heme binding(GO:0020037)| iron ion binding(GO:0005506)| oxidoreductase activity, acting on paired donors, with incorporation or reduction of molecular oxygen(GO:0016705)	NA	NA	NA	cytochrome P450 [Wolfiporia cocos MD-104 SS10]	Cytochrome P450 OS=Wolfiporia cocos (strain MD-104) OX=742152 GN=WOLCODRAFT_166317 PE=4 SV=1	KOG0156	Cytochrome P450 CYP2 subfamily	[Q]	Secondary metabolites biosynthesis, transport and catabolism
contig20_511800_513939_mRNA	1	Cytochrome P450 monooxygenase patI OS=Aspergillus clavatus (strain ATCC 1007 / CBS 513.65 / DSM 816 / NCTC 3887 / NRRL 1) OX=344612 GN=patI PE=1 SV=2	p450	oxidation-reduction process(GO:0055114)	0	heme binding(GO:0020037)| oxidoreductase activity, acting on paired donors, with incorporation or reduction of molecular oxygen(GO:0016705)| iron ion binding(GO:0005506)	NA	NA	NA	cytochrome P450 [Wolfiporia cocos MD-104 SS10]	Cytochrome P450 OS=Wolfiporia cocos (strain MD-104) OX=742152 GN=WOLCODRAFT_166317 PE=4 SV=1	KOG0156	Cytochrome P450 CYP2 subfamily	[Q]	Secondary metabolites biosynthesis, transport and catabolism
contig21_430066_431626_mRNA	1	Lanosterol 14-alpha demethylase OS=Ustilago maydis (strain 521 / FGSC 9021) OX=237631 GN=ERG11 PE=3 SV=1	p450	oxidation-reduction process(GO:0055114)	0	iron ion binding(GO:0005506)| oxidoreductase activity, acting on paired donors, with incorporation or reduction of molecular oxygen(GO:0016705)| heme binding(GO:0020037)	K05917	sterol 14alpha-demethylase	ko00100:Steroid biosynthesis	lanosterol 14-alpha-demethylase [Wolfiporia cocos MD-104 SS10]	Lanosterol 14-alpha-demethylase OS=Wolfiporia cocos (strain MD-104) OX=742152 GN=WOLCODRAFT_25406 PE=3 SV=1	KOG0684	Cytochrome P450	[Q]	Secondary metabolites biosynthesis, transport and catabolism
contig21_430066_432096_mRNA	1	Lanosterol 14-alpha demethylase OS=Ustilago maydis (strain 521 / FGSC 9021) OX=237631 GN=ERG11 PE=3 SV=1	p450	oxidation-reduction process(GO:0055114)	0	heme binding(GO:0020037)| iron ion binding(GO:0005506)| oxidoreductase activity, acting on paired donors, with incorporation or reduction of molecular oxygen(GO:0016705)	K05917	sterol 14alpha-demethylase	ko00100:Steroid biosynthesis	lanosterol 14-alpha-demethylase [Wolfiporia cocos MD-104 SS10]	Lanosterol 14-alpha-demethylase OS=Wolfiporia cocos (strain MD-104) OX=742152 GN=WOLCODRAFT_25406 PE=3 SV=1	KOG0684	Cytochrome P450	[Q]	Secondary metabolites biosynthesis, transport and catabolism
contig21_651185_652835_mRNA	1	Cytochrome P450 monooxygenase COX2 OS=Coprinopsis cinerea (strain Okayama-7 / 130 / ATCC MYA-4618 / FGSC 9003) OX=240176 GN=COX2 PE=1 SV=1	p450	oxidation-reduction process(GO:0055114)	0	heme binding(GO:0020037)| iron ion binding(GO:0005506)| oxidoreductase activity, acting on paired donors, with incorporation or reduction of molecular oxygen(GO:0016705)	NA	NA	NA	cytochrome P450 [Wolfiporia cocos MD-104 SS10]	Cytochrome P450 OS=Wolfiporia cocos (strain MD-104) OX=742152 GN=WOLCODRAFT_86041 PE=3 SV=1	KOG0156	Cytochrome P450 CYP2 subfamily	[Q]	Secondary metabolites biosynthesis, transport and catabolism
contig21_651692_652664_mRNA	1	Cytochrome P450 monooxygenase COX2 OS=Coprinopsis cinerea (strain Okayama-7 / 130 / ATCC MYA-4618 / FGSC 9003) OX=240176 GN=COX2 PE=1 SV=1	p450	oxidation-reduction process(GO:0055114)	0	oxidoreductase activity, acting on paired donors, with incorporation or reduction of molecular oxygen(GO:0016705)| iron ion binding(GO:0005506)| heme binding(GO:0020037)	NA	NA	NA	cytochrome P450 [Wolfiporia cocos MD-104 SS10]	Cytochrome P450 OS=Wolfiporia cocos (strain MD-104) OX=742152 GN=WOLCODRAFT_86041 PE=3 SV=1	KOG0156	Cytochrome P450 CYP2 subfamily	[Q]	Secondary metabolites biosynthesis, transport and catabolism
contig22_129511_130273_mRNA	1	Cytochrome P450 monooxygenase CLM2 OS=Gibberella zeae (strain PH-1 / ATCC MYA-4620 / FGSC 9075 / NRRL 31084) OX=229533 GN=CLM2 PE=3 SV=1	p450	oxidation-reduction process(GO:0055114)	0	oxidoreductase activity, acting on paired donors, with incorporation or reduction of molecular oxygen(GO:0016705)| iron ion binding(GO:0005506)| heme binding(GO:0020037)	NA	NA	NA	cytochrome P450 [Wolfiporia cocos MD-104 SS10]	Cytochrome P450 OS=Wolfiporia cocos (strain MD-104) OX=742152 GN=WOLCODRAFT_143833 PE=3 SV=1	KOG0156	Cytochrome P450 CYP2 subfamily	[Q]	Secondary metabolites biosynthesis, transport and catabolism
contig22_131921_134129_mRNA	3	Cytochrome P450 monooxygenase COX2 OS=Coprinopsis cinerea (strain Okayama-7 / 130 / ATCC MYA-4618 / FGSC 9003) OX=240176 GN=COX2 PE=1 SV=1	p450	oxidation-reduction process(GO:0055114)	0	heme binding(GO:0020037)| oxidoreductase activity, acting on paired donors, with incorporation or reduction of molecular oxygen(GO:0016705)| iron ion binding(GO:0005506)	NA	NA	NA	cytochrome P450 [Wolfiporia cocos MD-104 SS10]	Cytochrome P450 OS=Wolfiporia cocos (strain MD-104) OX=742152 GN=WOLCODRAFT_17447 PE=4 SV=1	KOG0156	Cytochrome P450 CYP2 subfamily	[Q]	Secondary metabolites biosynthesis, transport and catabolism
contig22_531209_532349_mRNA	1	Cytochrome P450 2D26 OS=Rattus norvegicus OX=10116 GN=Cyp2d26 PE=1 SV=2	p450	oxidation-reduction process(GO:0055114)	0	oxidoreductase activity, acting on paired donors, with incorporation or reduction of molecular oxygen(GO:0016705)| iron ion binding(GO:0005506)| heme binding(GO:0020037)	NA	NA	NA	cytochrome P450 [Wolfiporia cocos MD-104 SS10]	Cytochrome P450 OS=Wolfiporia cocos (strain MD-104) OX=742152 GN=WOLCODRAFT_67184 PE=3 SV=1	KOG0156	Cytochrome P450 CYP2 subfamily	[Q]	Secondary metabolites biosynthesis, transport and catabolism
contig22_531884_533164_mRNA	1	Cytochrome P450 monooxygenase COX2 OS=Coprinopsis cinerea (strain Okayama-7 / 130 / ATCC MYA-4618 / FGSC 9003) OX=240176 GN=COX2 PE=1 SV=1	p450	oxidation-reduction process(GO:0055114)	0	heme binding(GO:0020037)| iron ion binding(GO:0005506)| oxidoreductase activity, acting on paired donors, with incorporation or reduction of molecular oxygen(GO:0016705)	NA	NA	NA	cytochrome P450 [Wolfiporia cocos MD-104 SS10]	Cytochrome P450 OS=Wolfiporia cocos (strain MD-104) OX=742152 GN=WOLCODRAFT_129392 PE=3 SV=1	KOG0156	Cytochrome P450 CYP2 subfamily	[Q]	Secondary metabolites biosynthesis, transport and catabolism
contig22_815351_817245_mRNA	2	Cytochrome P450 monooygenase 3 OS=Gibberella fujikuroi (strain CBS 195.34 / IMI 58289 / NRRL A-6831) OX=1279085 GN=P450-3 PE=1 SV=1	p450	oxidation-reduction process(GO:0055114)	0	iron ion binding(GO:0005506)| oxidoreductase activity, acting on paired donors, with incorporation or reduction of molecular oxygen(GO:0016705)| heme binding(GO:0020037)	NA	NA	NA	cytochrome P450 [Wolfiporia cocos MD-104 SS10]	Cytochrome P450 OS=Wolfiporia cocos (strain MD-104) OX=742152 GN=WOLCODRAFT_137596 PE=3 SV=1	KOG0684	Cytochrome P450	[Q]	Secondary metabolites biosynthesis, transport and catabolism
contig22_815351_817248_mRNA	1	Cytochrome P450 monooxygenase BOA4 OS=Botryotinia fuckeliana (strain B05.10) OX=332648 GN=BOA4 PE=2 SV=1	p450	oxidation-reduction process(GO:0055114)	0	iron ion binding(GO:0005506)| oxidoreductase activity, acting on paired donors, with incorporation or reduction of molecular oxygen(GO:0016705)| heme binding(GO:0020037)	NA	NA	NA	cytochrome P450 [Wolfiporia cocos MD-104 SS10]	Cytochrome P450 OS=Wolfiporia cocos (strain MD-104) OX=742152 GN=WOLCODRAFT_137596 PE=3 SV=1	KOG0684	Cytochrome P450	[Q]	Secondary metabolites biosynthesis, transport and catabolism
contig26_249815_251920_mRNA	2	Cytochrome P450 monooxygenase COX2 OS=Coprinopsis cinerea (strain Okayama-7 / 130 / ATCC MYA-4618 / FGSC 9003) OX=240176 GN=COX2 PE=1 SV=1	p450	oxidation-reduction process(GO:0055114)	0	heme binding(GO:0020037)| iron ion binding(GO:0005506)| oxidoreductase activity, acting on paired donors, with incorporation or reduction of molecular oxygen(GO:0016705)	NA	NA	NA	cytochrome P450 [Wolfiporia cocos MD-104 SS10]	Cytochrome P450 OS=Wolfiporia cocos (strain MD-104) OX=742152 GN=WOLCODRAFT_97488 PE=3 SV=1	KOG0156	Cytochrome P450 CYP2 subfamily	[Q]	Secondary metabolites biosynthesis, transport and catabolism
contig26_505989_509729_mRNA	2	Cytochrome P450 monooxygenase COX2 OS=Coprinopsis cinerea (strain Okayama-7 / 130 / ATCC MYA-4618 / FGSC 9003) OX=240176 GN=COX2 PE=1 SV=1	DUF1077	oxidation-reduction process(GO:0055114)	0	heme binding(GO:0020037)| iron ion binding(GO:0005506)| oxidoreductase activity, acting on paired donors, with incorporation or reduction of molecular oxygen(GO:0016705)	NA	NA	NA	cytochrome P450 [Wolfiporia cocos MD-104 SS10]	Cytochrome P450 OS=Wolfiporia cocos (strain MD-104) OX=742152 GN=WOLCODRAFT_136367 PE=3 SV=1	KOG0156	Cytochrome P450 CYP2 subfamily	[Q]	Secondary metabolites biosynthesis, transport and catabolism
contig29_609827_612182_mRNA	1	Cytochrome P450 monooxygenase FUM15 OS=Gibberella moniliformis (strain M3125 / FGSC 7600) OX=334819 GN=FUM15 PE=3 SV=1	p450	oxidation-reduction process(GO:0055114)	0	oxidoreductase activity, acting on paired donors, with incorporation or reduction of molecular oxygen(GO:0016705)| iron ion binding(GO:0005506)| heme binding(GO:0020037)	NA	NA	NA	cytochrome P450 [Wolfiporia cocos MD-104 SS10]	Cytochrome P450 OS=Wolfiporia cocos (strain MD-104) OX=742152 GN=WOLCODRAFT_81188 PE=3 SV=1	KOG0158	Cytochrome P450 CYP3/CYP5/CYP6/CYP9 subfamilies	[Q]	Secondary metabolites biosynthesis, transport and catabolism
contig29_610208_612179_mRNA	2	Cytochrome P450 monooxygenase FUM15 OS=Gibberella moniliformis (strain M3125 / FGSC 7600) OX=334819 GN=FUM15 PE=3 SV=1	p450	oxidation-reduction process(GO:0055114)	0	iron ion binding(GO:0005506)| oxidoreductase activity, acting on paired donors, with incorporation or reduction of molecular oxygen(GO:0016705)| heme binding(GO:0020037)	NA	NA	NA	cytochrome P450 [Wolfiporia cocos MD-104 SS10]	Cytochrome P450 OS=Wolfiporia cocos (strain MD-104) OX=742152 GN=WOLCODRAFT_81188 PE=3 SV=1	KOG0158	Cytochrome P450 CYP3/CYP5/CYP6/CYP9 subfamilies	[Q]	Secondary metabolites biosynthesis, transport and catabolism
contig2_17444_19194_mRNA	1	Cytochrome P450 monooxygenase BOA4 OS=Botryotinia fuckeliana (strain B05.10) OX=332648 GN=BOA4 PE=2 SV=1	p450	oxidation-reduction process(GO:0055114)	0	heme binding(GO:0020037)| iron ion binding(GO:0005506)| oxidoreductase activity, acting on paired donors, with incorporation or reduction of molecular oxygen(GO:0016705)	NA	NA	NA	cytochrome P450, partial [Wolfiporia cocos MD-104 SS10]	Cytochrome P450 (Fragment) OS=Wolfiporia cocos (strain MD-104) OX=742152 GN=WOLCODRAFT_68373 PE=4 SV=1	KOG0156	Cytochrome P450 CYP2 subfamily	[Q]	Secondary metabolites biosynthesis, transport and catabolism
contig2_665407_667935_mRNA	1	Cytochrome P450 52A9 OS=Candida maltosa OX=5479 GN=CYP52A9 PE=1 SV=1	p450	oxidation-reduction process(GO:0055114)	0	heme binding(GO:0020037)| oxidoreductase activity, acting on paired donors, with incorporation or reduction of molecular oxygen(GO:0016705)| iron ion binding(GO:0005506)	NA	NA	NA	cytochrome P450 monooxygenase pc-1 [Wolfiporia cocos MD-104 SS10]	Cytochrome P450 monooxygenase pc-1 OS=Wolfiporia cocos (strain MD-104) OX=742152 GN=WOLCODRAFT_136552 PE=3 SV=1	KOG0157	Cytochrome P450 CYP4/CYP19/CYP26 subfamilies	[I]	Lipid transport and metabolism
contig2_2282012_2283966_mRNA	1	Cytochrome P450 monooxygenase patI OS=Aspergillus clavatus (strain ATCC 1007 / CBS 513.65 / DSM 816 / NCTC 3887 / NRRL 1) OX=344612 GN=patI PE=1 SV=2	p450	oxidation-reduction process(GO:0055114)	0	oxidoreductase activity, acting on paired donors, with incorporation or reduction of molecular oxygen(GO:0016705)| iron ion binding(GO:0005506)| heme binding(GO:0020037)	NA	NA	NA	cytochrome P450 [Wolfiporia cocos MD-104 SS10]	Cytochrome P450 OS=Wolfiporia cocos (strain MD-104) OX=742152 GN=WOLCODRAFT_67184 PE=3 SV=1	KOG0156	Cytochrome P450 CYP2 subfamily	[Q]	Secondary metabolites biosynthesis, transport and catabolism
contig2_2282012_2284095_mRNA	1	Cytochrome P450 monooxygenase COX2 OS=Coprinopsis cinerea (strain Okayama-7 / 130 / ATCC MYA-4618 / FGSC 9003) OX=240176 GN=COX2 PE=1 SV=1	p450	oxidation-reduction process(GO:0055114)	0	iron ion binding(GO:0005506)| oxidoreductase activity, acting on paired donors, with incorporation or reduction of molecular oxygen(GO:0016705)| heme binding(GO:0020037)	NA	NA	NA	cytochrome P450 [Wolfiporia cocos MD-104 SS10]	Cytochrome P450 OS=Wolfiporia cocos (strain MD-104) OX=742152 GN=WOLCODRAFT_67184 PE=3 SV=1	KOG0156	Cytochrome P450 CYP2 subfamily	[Q]	Secondary metabolites biosynthesis, transport and catabolism
contig2_2330280_2332999_mRNA	1	Cytochrome P450 monooxygenase FSL4 OS=Gibberella zeae (strain PH-1 / ATCC MYA-4620 / FGSC 9075 / NRRL 31084) OX=229533 GN=FSL4 PE=2 SV=1	p450	oxidation-reduction process(GO:0055114)	0	oxidoreductase activity, acting on paired donors, with incorporation or reduction of molecular oxygen(GO:0016705)| iron ion binding(GO:0005506)| heme binding(GO:0020037)	NA	NA	NA	hypothetical protein WOLCODRAFT_162280 [Wolfiporia cocos MD-104 SS10]	Uncharacterized protein OS=Wolfiporia cocos (strain MD-104) OX=742152 GN=WOLCODRAFT_162280 PE=3 SV=1	KOG0157	Cytochrome P450 CYP4/CYP19/CYP26 subfamilies	[I]	Lipid transport and metabolism
contig2_2643205_2645428_mRNA	1	Cytochrome P450 monooxygenase FSL4 OS=Gibberella zeae (strain PH-1 / ATCC MYA-4620 / FGSC 9075 / NRRL 31084) OX=229533 GN=FSL4 PE=2 SV=1	p450	oxidation-reduction process(GO:0055114)	0	heme binding(GO:0020037)| iron ion binding(GO:0005506)| oxidoreductase activity, acting on paired donors, with incorporation or reduction of molecular oxygen(GO:0016705)	NA	NA	NA	cytochrome P450 [Wolfiporia cocos MD-104 SS10]	Cytochrome P450 OS=Wolfiporia cocos (strain MD-104) OX=742152 GN=WOLCODRAFT_24093 PE=3 SV=1	KOG0157	Cytochrome P450 CYP4/CYP19/CYP26 subfamilies	[I]	Lipid transport and metabolism
contig2_3104073_3109420_mRNA	2	Cytochrome P450 704B1 OS=Arabidopsis thaliana OX=3702 GN=CYP704B1 PE=1 SV=1	F-box	oxidation-reduction process(GO:0055114)	0	heme binding(GO:0020037)| oxidoreductase activity, acting on paired donors, with incorporation or reduction of molecular oxygen(GO:0016705)| iron ion binding(GO:0005506)| protein binding(GO:0005515)	NA	NA	NA	hypothetical protein WOLCODRAFT_136901 [Wolfiporia cocos MD-104 SS10]	Uncharacterized protein OS=Wolfiporia cocos (strain MD-104) OX=742152 GN=WOLCODRAFT_136901 PE=4 SV=1	KOG0157	Cytochrome P450 CYP4/CYP19/CYP26 subfamilies	[I]	Lipid transport and metabolism
contig2_3108043_3109420_mRNA	1	0	p450	oxidation-reduction process(GO:0055114)	0	heme binding(GO:0020037)| iron ion binding(GO:0005506)| oxidoreductase activity, acting on paired donors, with incorporation or reduction of molecular oxygen(GO:0016705)	NA	NA	NA	cytochrome P450 [Wolfiporia cocos MD-104 SS10]	Cytochrome P450 OS=Wolfiporia cocos (strain MD-104) OX=742152 GN=WOLCODRAFT_25048 PE=3 SV=1	NA	NA	NA	NA
contig2_3147309_3149656_mRNA	1	Cytochrome P450 monooxygenase FUM15 OS=Gibberella moniliformis (strain M3125 / FGSC 7600) OX=334819 GN=FUM15 PE=3 SV=1	p450	oxidation-reduction process(GO:0055114)	0	heme binding(GO:0020037)| oxidoreductase activity, acting on paired donors, with incorporation or reduction of molecular oxygen(GO:0016705)| iron ion binding(GO:0005506)	NA	NA	NA	cytochrome P450 [Wolfiporia cocos MD-104 SS10]	Cytochrome P450 OS=Wolfiporia cocos (strain MD-104) OX=742152 GN=WOLCODRAFT_99010 PE=3 SV=1	KOG0157	Cytochrome P450 CYP4/CYP19/CYP26 subfamilies	[I]	Lipid transport and metabolism
contig2_3147309_3149659_mRNA	1	Cytochrome P450 monooxygenase FUM15 OS=Gibberella moniliformis (strain M3125 / FGSC 7600) OX=334819 GN=FUM15 PE=3 SV=1	p450	oxidation-reduction process(GO:0055114)	0	heme binding(GO:0020037)| oxidoreductase activity, acting on paired donors, with incorporation or reduction of molecular oxygen(GO:0016705)| iron ion binding(GO:0005506)	NA	NA	NA	cytochrome P450 [Wolfiporia cocos MD-104 SS10]	Cytochrome P450 OS=Wolfiporia cocos (strain MD-104) OX=742152 GN=WOLCODRAFT_99010 PE=3 SV=1	KOG0157	Cytochrome P450 CYP4/CYP19/CYP26 subfamilies	[I]	Lipid transport and metabolism
contig2_3152361_3154740_mRNA	1	Putative cytochrome P450 CYP13A7 OS=Caenorhabditis elegans OX=6239 GN=cyp-13A7 PE=3 SV=1	p450	oxidation-reduction process(GO:0055114)	0	heme binding(GO:0020037)| iron ion binding(GO:0005506)| oxidoreductase activity, acting on paired donors, with incorporation or reduction of molecular oxygen(GO:0016705)	NA	NA	NA	cytochrome P450 [Wolfiporia cocos MD-104 SS10]	Cytochrome P450 OS=Wolfiporia cocos (strain MD-104) OX=742152 GN=WOLCODRAFT_150538 PE=4 SV=1	KOG0158	Cytochrome P450 CYP3/CYP5/CYP6/CYP9 subfamilies	[Q]	Secondary metabolites biosynthesis, transport and catabolism
contig2_3152361_3154856_mRNA	1	Putative cytochrome P450 CYP13A7 OS=Caenorhabditis elegans OX=6239 GN=cyp-13A7 PE=3 SV=1	p450	oxidation-reduction process(GO:0055114)	0	heme binding(GO:0020037)| iron ion binding(GO:0005506)| oxidoreductase activity, acting on paired donors, with incorporation or reduction of molecular oxygen(GO:0016705)	NA	NA	NA	cytochrome P450 [Wolfiporia cocos MD-104 SS10]	Cytochrome P450 OS=Wolfiporia cocos (strain MD-104) OX=742152 GN=WOLCODRAFT_150538 PE=4 SV=1	KOG0158	Cytochrome P450 CYP3/CYP5/CYP6/CYP9 subfamilies	[Q]	Secondary metabolites biosynthesis, transport and catabolism
contig2_3403221_3404844_mRNA	1	Lithocholate 6-beta-hydroxylase OS=Mesocricetus auratus OX=10036 GN=CYP3A10 PE=1 SV=2	p450	oxidation-reduction process(GO:0055114)	0	heme binding(GO:0020037)| oxidoreductase activity, acting on paired donors, with incorporation or reduction of molecular oxygen(GO:0016705)| iron ion binding(GO:0005506)	NA	NA	NA	cytochrome P450 [Wolfiporia cocos MD-104 SS10]	Cytochrome P450 OS=Wolfiporia cocos (strain MD-104) OX=742152 GN=WOLCODRAFT_136915 PE=4 SV=1	NA	NA	NA	NA
contig2_3474722_3477102_mRNA	1	Cytochrome P450 monooxygenase FUM15 OS=Gibberella moniliformis (strain M3125 / FGSC 7600) OX=334819 GN=FUM15 PE=3 SV=1	p450	oxidation-reduction process(GO:0055114)	0	iron ion binding(GO:0005506)| oxidoreductase activity, acting on paired donors, with incorporation or reduction of molecular oxygen(GO:0016705)| heme binding(GO:0020037)	NA	NA	NA	cytochrome P450 [Wolfiporia cocos MD-104 SS10]	Cytochrome P450 OS=Wolfiporia cocos (strain MD-104) OX=742152 GN=WOLCODRAFT_150579 PE=3 SV=1	KOG0157	Cytochrome P450 CYP4/CYP19/CYP26 subfamilies	[I]	Lipid transport and metabolism
contig2_3477738_3479440_mRNA	1	Putative cytochrome P450 CYP13A10 OS=Caenorhabditis elegans OX=6239 GN=cyp-13A10 PE=3 SV=3	p450	oxidation-reduction process(GO:0055114)	0	heme binding(GO:0020037)| oxidoreductase activity, acting on paired donors, with incorporation or reduction of molecular oxygen(GO:0016705)| iron ion binding(GO:0005506)	NA	NA	NA	cytochrome P450 [Wolfiporia cocos MD-104 SS10]	Cytochrome P450 OS=Wolfiporia cocos (strain MD-104) OX=742152 GN=WOLCODRAFT_136915 PE=4 SV=1	KOG0157	Cytochrome P450 CYP4/CYP19/CYP26 subfamilies	[I]	Lipid transport and metabolism
contig2_3521028_3522904_mRNA	2	Cytochrome P450 monooxygenase FUM15 OS=Gibberella moniliformis (strain M3125 / FGSC 7600) OX=334819 GN=FUM15 PE=3 SV=1	p450	oxidation-reduction process(GO:0055114)	0	heme binding(GO:0020037)| oxidoreductase activity, acting on paired donors, with incorporation or reduction of molecular oxygen(GO:0016705)| iron ion binding(GO:0005506)	NA	NA	NA	cytochrome P450 [Wolfiporia cocos MD-104 SS10]	Cytochrome P450 OS=Wolfiporia cocos (strain MD-104) OX=742152 GN=WOLCODRAFT_99040 PE=4 SV=1	KOG0157	Cytochrome P450 CYP4/CYP19/CYP26 subfamilies	[I]	Lipid transport and metabolism
contig2_3521232_3523545_mRNA	1	Cytochrome P450 monooxygenase FUM15 OS=Gibberella moniliformis (strain M3125 / FGSC 7600) OX=334819 GN=FUM15 PE=3 SV=1	p450	oxidation-reduction process(GO:0055114)	0	heme binding(GO:0020037)| oxidoreductase activity, acting on paired donors, with incorporation or reduction of molecular oxygen(GO:0016705)| iron ion binding(GO:0005506)	NA	NA	NA	cytochrome P450 [Wolfiporia cocos MD-104 SS10]	Cytochrome P450 OS=Wolfiporia cocos (strain MD-104) OX=742152 GN=WOLCODRAFT_99040 PE=4 SV=1	KOG0157	Cytochrome P450 CYP4/CYP19/CYP26 subfamilies	[I]	Lipid transport and metabolism
contig2_3544214_3547311_mRNA	1	Putative cytochrome P450 CYP13A10 OS=Caenorhabditis elegans OX=6239 GN=cyp-13A10 PE=3 SV=3	p450	oxidation-reduction process(GO:0055114)	0	heme binding(GO:0020037)| iron ion binding(GO:0005506)| oxidoreductase activity, acting on paired donors, with incorporation or reduction of molecular oxygen(GO:0016705)	NA	NA	NA	cytochrome P450 [Wolfiporia cocos MD-104 SS10]	Cytochrome P450 OS=Wolfiporia cocos (strain MD-104) OX=742152 GN=WOLCODRAFT_150583 PE=4 SV=1	KOG0158	Cytochrome P450 CYP3/CYP5/CYP6/CYP9 subfamilies	[Q]	Secondary metabolites biosynthesis, transport and catabolism
contig2_3547964_3550343_mRNA	1	Cytochrome P450 monooxygenase FUM15 OS=Gibberella moniliformis (strain M3125 / FGSC 7600) OX=334819 GN=FUM15 PE=3 SV=1	p450	oxidation-reduction process(GO:0055114)	0	heme binding(GO:0020037)| iron ion binding(GO:0005506)| oxidoreductase activity, acting on paired donors, with incorporation or reduction of molecular oxygen(GO:0016705)	NA	NA	NA	cytochrome P450 [Wolfiporia cocos MD-104 SS10]	Cytochrome P450 OS=Wolfiporia cocos (strain MD-104) OX=742152 GN=WOLCODRAFT_68651 PE=4 SV=1	KOG0157	Cytochrome P450 CYP4/CYP19/CYP26 subfamilies	[I]	Lipid transport and metabolism
contig31_163078_165470_mRNA	1	Cytochrome P450 52A13 OS=Debaryomyces hansenii OX=4959 GN=CYP52A13 PE=2 SV=1	p450	oxidation-reduction process(GO:0055114)	0	heme binding(GO:0020037)| iron ion binding(GO:0005506)| oxidoreductase activity, acting on paired donors, with incorporation or reduction of molecular oxygen(GO:0016705)	NA	NA	NA	cytochrome P450 monooxygenase CYP63 [Wolfiporia cocos MD-104 SS10]	Cytochrome P450 monooxygenase CYP63 OS=Wolfiporia cocos (strain MD-104) OX=742152 GN=WOLCODRAFT_155285 PE=3 SV=1	KOG0157	Cytochrome P450 CYP4/CYP19/CYP26 subfamilies	[I]	Lipid transport and metabolism
contig31_521897_524291_mRNA	1	Cytochrome P450 52A13 OS=Debaryomyces hansenii OX=4959 GN=CYP52A13 PE=2 SV=1	p450	oxidation-reduction process(GO:0055114)	0	oxidoreductase activity, acting on paired donors, with incorporation or reduction of molecular oxygen(GO:0016705)| iron ion binding(GO:0005506)| heme binding(GO:0020037)	NA	NA	NA	cytochrome P450 monooxygenase CYP63 [Wolfiporia cocos MD-104 SS10]	Cytochrome P450 monooxygenase CYP63 OS=Wolfiporia cocos (strain MD-104) OX=742152 GN=WOLCODRAFT_155285 PE=3 SV=1	KOG0157	Cytochrome P450 CYP4/CYP19/CYP26 subfamilies	[I]	Lipid transport and metabolism
contig32_517308_519674_mRNA	1	Putative cytochrome P450 CYP13A7 OS=Caenorhabditis elegans OX=6239 GN=cyp-13A7 PE=3 SV=1	p450	oxidation-reduction process(GO:0055114)	0	heme binding(GO:0020037)| oxidoreductase activity, acting on paired donors, with incorporation or reduction of molecular oxygen(GO:0016705)| iron ion binding(GO:0005506)	NA	NA	NA	cytochrome P450 [Wolfiporia cocos MD-104 SS10]	Cytochrome P450 OS=Wolfiporia cocos (strain MD-104) OX=742152 GN=WOLCODRAFT_95488 PE=4 SV=1	KOG0158	Cytochrome P450 CYP3/CYP5/CYP6/CYP9 subfamilies	[Q]	Secondary metabolites biosynthesis, transport and catabolism
contig33_65469_67573_mRNA	1	Cytochrome P450 monooxygenase AtmP OS=Aspergillus flavus OX=5059 PE=2 SV=1	p450	oxidation-reduction process(GO:0055114)	0	oxidoreductase activity, acting on paired donors, with incorporation or reduction of molecular oxygen(GO:0016705)| iron ion binding(GO:0005506)| heme binding(GO:0020037)	NA	NA	NA	cytochrome P450 [Wolfiporia cocos MD-104 SS10]	Cytochrome P450 OS=Wolfiporia cocos (strain MD-104) OX=742152 GN=WOLCODRAFT_138804 PE=3 SV=1	NA	NA	NA	NA
contig33_186295_188199_mRNA	2	Cytochrome P450 monooxygenase COX2 OS=Coprinopsis cinerea (strain Okayama-7 / 130 / ATCC MYA-4618 / FGSC 9003) OX=240176 GN=COX2 PE=1 SV=1	p450	oxidation-reduction process(GO:0055114)	0	oxidoreductase activity, acting on paired donors, with incorporation or reduction of molecular oxygen(GO:0016705)| iron ion binding(GO:0005506)| heme binding(GO:0020037)	NA	NA	NA	cytochrome P450 [Wolfiporia cocos MD-104 SS10]	Cytochrome P450 OS=Wolfiporia cocos (strain MD-104) OX=742152 GN=WOLCODRAFT_133102 PE=3 SV=1	KOG0156	Cytochrome P450 CYP2 subfamily	[Q]	Secondary metabolites biosynthesis, transport and catabolism
contig33_293020_293357_mRNA	1	0	p450	oxidation-reduction process(GO:0055114)	0	heme binding(GO:0020037)| oxidoreductase activity, acting on paired donors, with incorporation or reduction of molecular oxygen(GO:0016705)| iron ion binding(GO:0005506)	NA	NA	NA	hypothetical protein WOLCODRAFT_76894, partial [Wolfiporia cocos MD-104 SS10]	Uncharacterized protein (Fragment) OS=Wolfiporia cocos (strain MD-104) OX=742152 GN=WOLCODRAFT_76894 PE=4 SV=1	NA	NA	NA	NA
contig34_133368_135424_mRNA	1	Cytochrome P450 monooxygenase paxP OS=Penicillium paxilli OX=70109 GN=paxP PE=1 SV=1	p450	oxidation-reduction process(GO:0055114)	0	oxidoreductase activity, acting on paired donors, with incorporation or reduction of molecular oxygen(GO:0016705)| iron ion binding(GO:0005506)| heme binding(GO:0020037)	NA	NA	NA	cytochrome P450 [Wolfiporia cocos MD-104 SS10]	Cytochrome P450 OS=Wolfiporia cocos (strain MD-104) OX=742152 GN=WOLCODRAFT_139417 PE=3 SV=1	NA	NA	NA	NA
contig35_418392_421668_mRNA	1	Cytochrome P450 714C3 OS=Oryza sativa subsp. japonica OX=39947 GN=CYP714C3 PE=3 SV=2	p450	oxidation-reduction process(GO:0055114)	0	heme binding(GO:0020037)| oxidoreductase activity, acting on paired donors, with incorporation or reduction of molecular oxygen(GO:0016705)| iron ion binding(GO:0005506)	NA	NA	NA	hypothetical protein WOLCODRAFT_79403 [Wolfiporia cocos MD-104 SS10]	Uncharacterized protein OS=Wolfiporia cocos (strain MD-104) OX=742152 GN=WOLCODRAFT_79403 PE=4 SV=1	KOG0157	Cytochrome P450 CYP4/CYP19/CYP26 subfamilies	[I]	Lipid transport and metabolism
contig37_260566_263266_mRNA	2	Cytochrome P450 734A5 OS=Oryza sativa subsp. japonica OX=39947 GN=CYP734A5 PE=2 SV=1	p450	oxidation-reduction process(GO:0055114)	0	heme binding(GO:0020037)| oxidoreductase activity, acting on paired donors, with incorporation or reduction of molecular oxygen(GO:0016705)| iron ion binding(GO:0005506)	K05917	sterol 14alpha-demethylase	ko00100:Steroid biosynthesis	cytochrome P450 [Wolfiporia cocos MD-104 SS10]	Cytochrome P450 OS=Wolfiporia cocos (strain MD-104) OX=742152 GN=WOLCODRAFT_79489 PE=3 SV=1	NA	NA	NA	NA
contig37_261085_263263_mRNA	2	Cytochrome P450 734A5 OS=Oryza sativa subsp. japonica OX=39947 GN=CYP734A5 PE=2 SV=1	p450	oxidation-reduction process(GO:0055114)	0	heme binding(GO:0020037)| oxidoreductase activity, acting on paired donors, with incorporation or reduction of molecular oxygen(GO:0016705)| iron ion binding(GO:0005506)	K05917	sterol 14alpha-demethylase	ko00100:Steroid biosynthesis	cytochrome P450 [Wolfiporia cocos MD-104 SS10]	Cytochrome P450 OS=Wolfiporia cocos (strain MD-104) OX=742152 GN=WOLCODRAFT_79489 PE=3 SV=1	NA	NA	NA	NA
contig38_387244_389189_mRNA	1	Cytokinin hydroxylase OS=Arabidopsis thaliana OX=3702 GN=CYP735A2 PE=1 SV=1	p450	oxidation-reduction process(GO:0055114)	0	oxidoreductase activity, acting on paired donors, with incorporation or reduction of molecular oxygen(GO:0016705)| iron ion binding(GO:0005506)| heme binding(GO:0020037)	NA	NA	NA	cytochrome P450 [Wolfiporia cocos MD-104 SS10]	Cytochrome P450 OS=Wolfiporia cocos (strain MD-104) OX=742152 GN=WOLCODRAFT_95488 PE=4 SV=1	KOG0157	Cytochrome P450 CYP4/CYP19/CYP26 subfamilies	[I]	Lipid transport and metabolism
contig39_252445_254564_mRNA	1	Lanosterol 14-alpha demethylase OS=Ustilago maydis (strain 521 / FGSC 9021) OX=237631 GN=ERG11 PE=3 SV=1	p450	oxidation-reduction process(GO:0055114)	0	heme binding(GO:0020037)| iron ion binding(GO:0005506)| oxidoreductase activity, acting on paired donors, with incorporation or reduction of molecular oxygen(GO:0016705)	K05917	sterol 14alpha-demethylase	ko00100:Steroid biosynthesis	cytochrome P450 [Wolfiporia cocos MD-104 SS10]	Cytochrome P450 OS=Wolfiporia cocos (strain MD-104) OX=742152 GN=WOLCODRAFT_88292 PE=3 SV=1	KOG0684	Cytochrome P450	[Q]	Secondary metabolites biosynthesis, transport and catabolism
contig3_525404_528097_mRNA	2	Cytochrome P450 52A3-B OS=Candida maltosa OX=5479 GN=CYP52A3-B PE=1 SV=1	p450	oxidation-reduction process(GO:0055114)	0	iron ion binding(GO:0005506)| oxidoreductase activity, acting on paired donors, with incorporation or reduction of molecular oxygen(GO:0016705)| heme binding(GO:0020037)	NA	NA	NA	PREDICTED: LOW QUALITY PROTEIN: cytochrome P450 52E1-like [Plutella xylostella]	Cytochrome P450 monooxygenase pc-2 OS=Wolfiporia cocos (strain MD-104) OX=742152 GN=WOLCODRAFT_22843 PE=3 SV=1	KOG0157	Cytochrome P450 CYP4/CYP19/CYP26 subfamilies	[I]	Lipid transport and metabolism
contig3_528428_531587_mRNA	1	Cytochrome P450 52A6 OS=Candida tropicalis OX=5482 GN=CYP52A6 PE=2 SV=1	p450	oxidation-reduction process(GO:0055114)	0	heme binding(GO:0020037)| oxidoreductase activity, acting on paired donors, with incorporation or reduction of molecular oxygen(GO:0016705)| iron ion binding(GO:0005506)	NA	NA	NA	cytochrome P450 monooxygenase pc-3 [Wolfiporia cocos MD-104 SS10]	Cytochrome P450 monooxygenase pc-3 OS=Wolfiporia cocos (strain MD-104) OX=742152 GN=WOLCODRAFT_22844 PE=3 SV=1	KOG0157	Cytochrome P450 CYP4/CYP19/CYP26 subfamilies	[I]	Lipid transport and metabolism
contig3_528880_531587_mRNA	1	Cytochrome P450 52A6 OS=Candida tropicalis OX=5482 GN=CYP52A6 PE=2 SV=1	p450	oxidation-reduction process(GO:0055114)	0	iron ion binding(GO:0005506)| oxidoreductase activity, acting on paired donors, with incorporation or reduction of molecular oxygen(GO:0016705)| heme binding(GO:0020037)	NA	NA	NA	cytochrome P450 monooxygenase pc-3 [Wolfiporia cocos MD-104 SS10]	Cytochrome P450 monooxygenase pc-3 OS=Wolfiporia cocos (strain MD-104) OX=742152 GN=WOLCODRAFT_22844 PE=3 SV=1	KOG0157	Cytochrome P450 CYP4/CYP19/CYP26 subfamilies	[I]	Lipid transport and metabolism
contig3_640370_642601_mRNA	1	0	p450	oxidation-reduction process(GO:0055114)	0	iron ion binding(GO:0005506)| oxidoreductase activity, acting on paired donors, with incorporation or reduction of molecular oxygen(GO:0016705)| heme binding(GO:0020037)	NA	NA	NA	cytochrome P450 [Wolfiporia cocos MD-104 SS10]	Cytochrome P450 OS=Wolfiporia cocos (strain MD-104) OX=742152 GN=WOLCODRAFT_139569 PE=4 SV=1	NA	NA	NA	NA
contig3_640370_642805_mRNA	1	Cytochrome P450 monooxygenase FUM15 OS=Gibberella moniliformis (strain M3125 / FGSC 7600) OX=334819 GN=FUM15 PE=3 SV=1	p450	oxidation-reduction process(GO:0055114)	0	heme binding(GO:0020037)| iron ion binding(GO:0005506)| oxidoreductase activity, acting on paired donors, with incorporation or reduction of molecular oxygen(GO:0016705)	NA	NA	NA	cytochrome P450 [Wolfiporia cocos MD-104 SS10]	Cytochrome P450 OS=Wolfiporia cocos (strain MD-104) OX=742152 GN=WOLCODRAFT_139569 PE=4 SV=1	KOG0157	Cytochrome P450 CYP4/CYP19/CYP26 subfamilies	[I]	Lipid transport and metabolism
contig3_1322970_1325409_mRNA	1	Cytochrome P450 monooxygenase FUM15 OS=Gibberella moniliformis (strain M3125 / FGSC 7600) OX=334819 GN=FUM15 PE=3 SV=1	p450	oxidation-reduction process(GO:0055114)	0	iron ion binding(GO:0005506)| oxidoreductase activity, acting on paired donors, with incorporation or reduction of molecular oxygen(GO:0016705)| heme binding(GO:0020037)	NA	NA	NA	cytochrome P450 [Wolfiporia cocos MD-104 SS10]	Cytochrome P450 OS=Wolfiporia cocos (strain MD-104) OX=742152 GN=WOLCODRAFT_139569 PE=4 SV=1	KOG0158	Cytochrome P450 CYP3/CYP5/CYP6/CYP9 subfamilies	[Q]	Secondary metabolites biosynthesis, transport and catabolism
contig3_1322973_1325409_mRNA	2	Cytochrome P450 monooxygenase FUM15 OS=Gibberella moniliformis (strain M3125 / FGSC 7600) OX=334819 GN=FUM15 PE=3 SV=1	p450	oxidation-reduction process(GO:0055114)	0	oxidoreductase activity, acting on paired donors, with incorporation or reduction of molecular oxygen(GO:0016705)| iron ion binding(GO:0005506)| heme binding(GO:0020037)	NA	NA	NA	cytochrome P450 [Wolfiporia cocos MD-104 SS10]	Cytochrome P450 OS=Wolfiporia cocos (strain MD-104) OX=742152 GN=WOLCODRAFT_139569 PE=4 SV=1	KOG0158	Cytochrome P450 CYP3/CYP5/CYP6/CYP9 subfamilies	[Q]	Secondary metabolites biosynthesis, transport and catabolism
contig3_2406317_2410959_mRNA	2	Cytochrome P450 monooxygenase COX1 OS=Coprinopsis cinerea (strain Okayama-7 / 130 / ATCC MYA-4618 / FGSC 9003) OX=240176 GN=COX1 PE=1 SV=2	p450	oxidation-reduction process(GO:0055114)	0	heme binding(GO:0020037)| oxidoreductase activity, acting on paired donors, with incorporation or reduction of molecular oxygen(GO:0016705)| iron ion binding(GO:0005506)	NA	NA	NA	cytochrome P450 [Wolfiporia cocos MD-104 SS10]	Cytochrome P450 OS=Wolfiporia cocos (strain MD-104) OX=742152 GN=WOLCODRAFT_23362 PE=3 SV=1	KOG0156	Cytochrome P450 CYP2 subfamily	[Q]	Secondary metabolites biosynthesis, transport and catabolism
contig3_2921503_2922147_mRNA	1	Multifunctional cytochrome P450 monooxygenase af510 OS=Neosartorya fumigata (strain ATCC MYA-4609 / Af293 / CBS 101355 / FGSC A1100) OX=330879 GN=af510 PE=1 SV=1	p450	oxidation-reduction process(GO:0055114)	0	iron ion binding(GO:0005506)| oxidoreductase activity, acting on paired donors, with incorporation or reduction of molecular oxygen(GO:0016705)| heme binding(GO:0020037)	NA	NA	NA	cytochrome P450 [Wolfiporia cocos MD-104 SS10]	Cytochrome P450 OS=Wolfiporia cocos (strain MD-104) OX=742152 GN=WOLCODRAFT_161682 PE=3 SV=1	KOG0156	Cytochrome P450 CYP2 subfamily	[Q]	Secondary metabolites biosynthesis, transport and catabolism
contig40_470755_473104_mRNA	1	Cytochrome P450 monooxygenase FUM15 OS=Gibberella moniliformis (strain M3125 / FGSC 7600) OX=334819 GN=FUM15 PE=3 SV=1	p450	oxidation-reduction process(GO:0055114)	0	oxidoreductase activity, acting on paired donors, with incorporation or reduction of molecular oxygen(GO:0016705)| iron ion binding(GO:0005506)| heme binding(GO:0020037)	NA	NA	NA	cytochrome P450 [Wolfiporia cocos MD-104 SS10]	Cytochrome P450 OS=Wolfiporia cocos (strain MD-104) OX=742152 GN=WOLCODRAFT_99010 PE=3 SV=1	KOG0157	Cytochrome P450 CYP4/CYP19/CYP26 subfamilies	[I]	Lipid transport and metabolism
contig44_43189_45210_mRNA	1	Benzoate 4-monooxygenase OS=Aspergillus niger OX=5061 GN=bphA PE=1 SV=1	p450	oxidation-reduction process(GO:0055114)	0	oxidoreductase activity, acting on paired donors, with incorporation or reduction of molecular oxygen(GO:0016705)| iron ion binding(GO:0005506)| heme binding(GO:0020037)	K07824	benzoate 4-monooxygenase	ko00362:Benzoate degradation|ko00627:Aminobenzoate degradation|ko01220:Degradation of aromatic compounds	cytochrome P450 monooxygenase [Wolfiporia cocos MD-104 SS10]	Cytochrome P450 monooxygenase OS=Wolfiporia cocos (strain MD-104) OX=742152 GN=WOLCODRAFT_138853 PE=3 SV=1	KOG0158	Cytochrome P450 CYP3/CYP5/CYP6/CYP9 subfamilies	[Q]	Secondary metabolites biosynthesis, transport and catabolism
contig44_134772_136771_mRNA	1	Benzoate 4-monooxygenase OS=Aspergillus niger OX=5061 GN=bphA PE=1 SV=1	p450	oxidation-reduction process(GO:0055114)	0	oxidoreductase activity, acting on paired donors, with incorporation or reduction of molecular oxygen(GO:0016705)| iron ion binding(GO:0005506)| heme binding(GO:0020037)	K07824	benzoate 4-monooxygenase	ko00362:Benzoate degradation|ko00627:Aminobenzoate degradation|ko01220:Degradation of aromatic compounds	cytochrome P450 [Wolfiporia cocos MD-104 SS10]	Cytochrome P450 OS=Wolfiporia cocos (strain MD-104) OX=742152 GN=WOLCODRAFT_104807 PE=4 SV=1	KOG0158	Cytochrome P450 CYP3/CYP5/CYP6/CYP9 subfamilies	[Q]	Secondary metabolites biosynthesis, transport and catabolism
contig44_134772_136774_mRNA	1	Benzoate 4-monooxygenase OS=Aspergillus niger OX=5061 GN=bphA PE=1 SV=1	p450	oxidation-reduction process(GO:0055114)	0	iron ion binding(GO:0005506)| oxidoreductase activity, acting on paired donors, with incorporation or reduction of molecular oxygen(GO:0016705)| heme binding(GO:0020037)	K07824	benzoate 4-monooxygenase	ko00362:Benzoate degradation|ko00627:Aminobenzoate degradation|ko01220:Degradation of aromatic compounds	cytochrome P450 [Wolfiporia cocos MD-104 SS10]	Cytochrome P450 OS=Wolfiporia cocos (strain MD-104) OX=742152 GN=WOLCODRAFT_104807 PE=4 SV=1	KOG0158	Cytochrome P450 CYP3/CYP5/CYP6/CYP9 subfamilies	[Q]	Secondary metabolites biosynthesis, transport and catabolism
contig44_271375_272857_mRNA	2	Benzoate 4-monooxygenase OS=Aspergillus niger OX=5061 GN=bphA PE=1 SV=1	p450	oxidation-reduction process(GO:0055114)	0	oxidoreductase activity, acting on paired donors, with incorporation or reduction of molecular oxygen(GO:0016705)| iron ion binding(GO:0005506)| heme binding(GO:0020037)	K07824	benzoate 4-monooxygenase	ko00362:Benzoate degradation|ko00627:Aminobenzoate degradation|ko01220:Degradation of aromatic compounds	cytochrome P450 [Wolfiporia cocos MD-104 SS10]	Cytochrome P450 OS=Wolfiporia cocos (strain MD-104) OX=742152 GN=WOLCODRAFT_154237 PE=3 SV=1	KOG0157	Cytochrome P450 CYP4/CYP19/CYP26 subfamilies	[I]	Lipid transport and metabolism
contig45_375383_376925_mRNA	2	Cytochrome P450 monooxygenase COX1 OS=Coprinopsis cinerea (strain Okayama-7 / 130 / ATCC MYA-4618 / FGSC 9003) OX=240176 GN=COX1 PE=1 SV=2	p450	oxidation-reduction process(GO:0055114)	0	oxidoreductase activity, acting on paired donors, with incorporation or reduction of molecular oxygen(GO:0016705)| iron ion binding(GO:0005506)| heme binding(GO:0020037)	NA	NA	NA	cytochrome P450 [Daedalea quercina L-15889]	Cytochrome P450 OS=Daedalea quercina L-15889 OX=1314783 GN=DAEQUDRAFT_768022 PE=3 SV=1	KOG0156	Cytochrome P450 CYP2 subfamily	[Q]	Secondary metabolites biosynthesis, transport and catabolism
contig45_375571_377305_mRNA	1	Cytochrome P450 monooxygenase COX1 OS=Coprinopsis cinerea (strain Okayama-7 / 130 / ATCC MYA-4618 / FGSC 9003) OX=240176 GN=COX1 PE=1 SV=2	p450	oxidation-reduction process(GO:0055114)	0	oxidoreductase activity, acting on paired donors, with incorporation or reduction of molecular oxygen(GO:0016705)| iron ion binding(GO:0005506)| heme binding(GO:0020037)	NA	NA	NA	cytochrome P450 [Daedalea quercina L-15889]	Cytochrome P450 OS=Daedalea quercina L-15889 OX=1314783 GN=DAEQUDRAFT_768022 PE=3 SV=1	KOG0156	Cytochrome P450 CYP2 subfamily	[Q]	Secondary metabolites biosynthesis, transport and catabolism
contig47_233931_235504_mRNA	1	Cytochrome P450 monooygenase 3 OS=Gibberella fujikuroi (strain CBS 195.34 / IMI 58289 / NRRL A-6831) OX=1279085 GN=P450-3 PE=1 SV=1	p450	oxidation-reduction process(GO:0055114)	0	heme binding(GO:0020037)| iron ion binding(GO:0005506)| oxidoreductase activity, acting on paired donors, with incorporation or reduction of molecular oxygen(GO:0016705)	NA	NA	NA	cytochrome P450 [Wolfiporia cocos MD-104 SS10]	Cytochrome P450 OS=Wolfiporia cocos (strain MD-104) OX=742152 GN=WOLCODRAFT_134431 PE=4 SV=1	KOG0684	Cytochrome P450	[Q]	Secondary metabolites biosynthesis, transport and catabolism
contig4_225087_227372_mRNA	1	Benzoate 4-monooxygenase OS=Aspergillus niger OX=5061 GN=bphA PE=1 SV=1	p450	oxidation-reduction process(GO:0055114)	0	heme binding(GO:0020037)| oxidoreductase activity, acting on paired donors, with incorporation or reduction of molecular oxygen(GO:0016705)| iron ion binding(GO:0005506)	K07824	benzoate 4-monooxygenase	ko00362:Benzoate degradation|ko00627:Aminobenzoate degradation|ko01220:Degradation of aromatic compounds	cytochrome P450 monooxygenase [Wolfiporia cocos MD-104 SS10]	Cytochrome P450 monooxygenase OS=Wolfiporia cocos (strain MD-104) OX=742152 GN=WOLCODRAFT_27029 PE=3 SV=1	KOG0158	Cytochrome P450 CYP3/CYP5/CYP6/CYP9 subfamilies	[Q]	Secondary metabolites biosynthesis, transport and catabolism
contig4_369948_372001_mRNA	1	O-methylsterigmatocystin oxidoreductase OS=Aspergillus flavus OX=5059 GN=ordA PE=3 SV=1	p450	oxidation-reduction process(GO:0055114)	0	oxidoreductase activity, acting on paired donors, with incorporation or reduction of molecular oxygen(GO:0016705)| iron ion binding(GO:0005506)| heme binding(GO:0020037)	NA	NA	NA	cytochrome P450 [Wolfiporia cocos MD-104 SS10]	Cytochrome P450 OS=Wolfiporia cocos (strain MD-104) OX=742152 GN=WOLCODRAFT_27071 PE=3 SV=1	KOG0156	Cytochrome P450 CYP2 subfamily	[Q]	Secondary metabolites biosynthesis, transport and catabolism
contig4_474779_476581_mRNA	1	Cytochrome P450 monooxygenase CLM2 OS=Gibberella zeae (strain PH-1 / ATCC MYA-4620 / FGSC 9075 / NRRL 31084) OX=229533 GN=CLM2 PE=3 SV=1	p450	oxidation-reduction process(GO:0055114)	0	oxidoreductase activity, acting on paired donors, with incorporation or reduction of molecular oxygen(GO:0016705)| iron ion binding(GO:0005506)| heme binding(GO:0020037)	NA	NA	NA	cytochrome P450 [Wolfiporia cocos MD-104 SS10]	Cytochrome P450 OS=Wolfiporia cocos (strain MD-104) OX=742152 GN=WOLCODRAFT_105687 PE=4 SV=1	KOG0156	Cytochrome P450 CYP2 subfamily	[Q]	Secondary metabolites biosynthesis, transport and catabolism
contig4_496272_497363_mRNA	1	Cytochrome P450 monooxygenase COX1 OS=Coprinopsis cinerea (strain Okayama-7 / 130 / ATCC MYA-4618 / FGSC 9003) OX=240176 GN=COX1 PE=1 SV=2	p450	oxidation-reduction process(GO:0055114)	0	iron ion binding(GO:0005506)| oxidoreductase activity, acting on paired donors, with incorporation or reduction of molecular oxygen(GO:0016705)| heme binding(GO:0020037)	NA	NA	NA	cytochrome P450 [Wolfiporia cocos MD-104 SS10]	Cytochrome P450 OS=Wolfiporia cocos (strain MD-104) OX=742152 GN=WOLCODRAFT_124137 PE=3 SV=1	KOG0156	Cytochrome P450 CYP2 subfamily	[Q]	Secondary metabolites biosynthesis, transport and catabolism
contig4_496272_497760_mRNA	1	Cytochrome P450 monooxygenase CLM2 OS=Gibberella zeae (strain PH-1 / ATCC MYA-4620 / FGSC 9075 / NRRL 31084) OX=229533 GN=CLM2 PE=3 SV=1	p450	oxidation-reduction process(GO:0055114)	0	iron ion binding(GO:0005506)| oxidoreductase activity, acting on paired donors, with incorporation or reduction of molecular oxygen(GO:0016705)| heme binding(GO:0020037)	NA	NA	NA	cytochrome P450 [Wolfiporia cocos MD-104 SS10]	Cytochrome P450 OS=Wolfiporia cocos (strain MD-104) OX=742152 GN=WOLCODRAFT_124137 PE=3 SV=1	KOG0156	Cytochrome P450 CYP2 subfamily	[Q]	Secondary metabolites biosynthesis, transport and catabolism
contig4_937017_939273_mRNA	1	Cytochrome P450 3A9 OS=Rattus norvegicus OX=10116 GN=Cyp3a9 PE=2 SV=2	p450	oxidation-reduction process(GO:0055114)	0	iron ion binding(GO:0005506)| oxidoreductase activity, acting on paired donors, with incorporation or reduction of molecular oxygen(GO:0016705)| heme binding(GO:0020037)	NA	NA	NA	cytochrome P450, partial [Wolfiporia cocos MD-104 SS10]	Cytochrome P450 (Fragment) OS=Wolfiporia cocos (strain MD-104) OX=742152 GN=WOLCODRAFT_62528 PE=4 SV=1	KOG0157	Cytochrome P450 CYP4/CYP19/CYP26 subfamilies	[I]	Lipid transport and metabolism
contig4_2222858_2224645_mRNA	1	Cytochrome P450 monooxygenase COX2 OS=Coprinopsis cinerea (strain Okayama-7 / 130 / ATCC MYA-4618 / FGSC 9003) OX=240176 GN=COX2 PE=1 SV=1	p450	oxidation-reduction process(GO:0055114)	0	oxidoreductase activity, acting on paired donors, with incorporation or reduction of molecular oxygen(GO:0016705)| iron ion binding(GO:0005506)| heme binding(GO:0020037)	NA	NA	NA	cytochrome P450 [Wolfiporia cocos MD-104 SS10]	Cytochrome P450 OS=Wolfiporia cocos (strain MD-104) OX=742152 GN=WOLCODRAFT_78067 PE=3 SV=1	KOG0156	Cytochrome P450 CYP2 subfamily	[Q]	Secondary metabolites biosynthesis, transport and catabolism
contig4_2222861_2225208_mRNA	2	Cytochrome P450 monooxygenase COX2 OS=Coprinopsis cinerea (strain Okayama-7 / 130 / ATCC MYA-4618 / FGSC 9003) OX=240176 GN=COX2 PE=1 SV=1	p450	oxidation-reduction process(GO:0055114)	0	heme binding(GO:0020037)| oxidoreductase activity, acting on paired donors, with incorporation or reduction of molecular oxygen(GO:0016705)| iron ion binding(GO:0005506)	NA	NA	NA	cytochrome P450 [Wolfiporia cocos MD-104 SS10]	Cytochrome P450 OS=Wolfiporia cocos (strain MD-104) OX=742152 GN=WOLCODRAFT_78067 PE=3 SV=1	KOG0156	Cytochrome P450 CYP2 subfamily	[Q]	Secondary metabolites biosynthesis, transport and catabolism
contig51_15865_18125_mRNA	1	Cytochrome P450 monooxygenase COX2 OS=Coprinopsis cinerea (strain Okayama-7 / 130 / ATCC MYA-4618 / FGSC 9003) OX=240176 GN=COX2 PE=1 SV=1	p450	oxidation-reduction process(GO:0055114)	0	heme binding(GO:0020037)| iron ion binding(GO:0005506)| oxidoreductase activity, acting on paired donors, with incorporation or reduction of molecular oxygen(GO:0016705)	NA	NA	NA	cytochrome P450 [Wolfiporia cocos MD-104 SS10]	Cytochrome P450 OS=Wolfiporia cocos (strain MD-104) OX=742152 GN=WOLCODRAFT_65068 PE=3 SV=1	KOG0156	Cytochrome P450 CYP2 subfamily	[Q]	Secondary metabolites biosynthesis, transport and catabolism
contig51_15868_18125_mRNA	1	Cytochrome P450 monooxygenase COX2 OS=Coprinopsis cinerea (strain Okayama-7 / 130 / ATCC MYA-4618 / FGSC 9003) OX=240176 GN=COX2 PE=1 SV=1	p450	oxidation-reduction process(GO:0055114)	0	heme binding(GO:0020037)| oxidoreductase activity, acting on paired donors, with incorporation or reduction of molecular oxygen(GO:0016705)| iron ion binding(GO:0005506)	NA	NA	NA	cytochrome P450 [Wolfiporia cocos MD-104 SS10]	Cytochrome P450 OS=Wolfiporia cocos (strain MD-104) OX=742152 GN=WOLCODRAFT_65068 PE=3 SV=1	KOG0156	Cytochrome P450 CYP2 subfamily	[Q]	Secondary metabolites biosynthesis, transport and catabolism
contig51_231360_231777_mRNA	1	Cytochrome P450 monooxygenase COX1 OS=Coprinopsis cinerea (strain Okayama-7 / 130 / ATCC MYA-4618 / FGSC 9003) OX=240176 GN=COX1 PE=1 SV=2	p450	oxidation-reduction process(GO:0055114)	0	oxidoreductase activity, acting on paired donors, with incorporation or reduction of molecular oxygen(GO:0016705)| iron ion binding(GO:0005506)| heme binding(GO:0020037)	NA	NA	NA	cytochrome P450 [Wolfiporia cocos MD-104 SS10]	Cytochrome P450 OS=Wolfiporia cocos (strain MD-104) OX=742152 GN=WOLCODRAFT_16052 PE=3 SV=1	NA	NA	NA	NA
contig51_232530_234648_mRNA	1	Tryptamine 4-monooxygenase OS=Psilocybe cubensis OX=181762 GN=psiH PE=1 SV=1	p450	oxidation-reduction process(GO:0055114)	0	heme binding(GO:0020037)| iron ion binding(GO:0005506)| oxidoreductase activity, acting on paired donors, with incorporation or reduction of molecular oxygen(GO:0016705)	NA	NA	NA	cytochrome P450 [Wolfiporia cocos MD-104 SS10]	Cytochrome P450 OS=Wolfiporia cocos (strain MD-104) OX=742152 GN=WOLCODRAFT_131022 PE=3 SV=1	KOG0156	Cytochrome P450 CYP2 subfamily	[Q]	Secondary metabolites biosynthesis, transport and catabolism
contig51_236683_238791_mRNA	2	Cytochrome P450 monooxygenase COX2 OS=Coprinopsis cinerea (strain Okayama-7 / 130 / ATCC MYA-4618 / FGSC 9003) OX=240176 GN=COX2 PE=1 SV=1	p450	oxidation-reduction process(GO:0055114)	0	oxidoreductase activity, acting on paired donors, with incorporation or reduction of molecular oxygen(GO:0016705)| iron ion binding(GO:0005506)| heme binding(GO:0020037)	NA	NA	NA	cytochrome P450 [Wolfiporia cocos MD-104 SS10]	Cytochrome P450 OS=Wolfiporia cocos (strain MD-104) OX=742152 GN=WOLCODRAFT_16052 PE=3 SV=1	NA	NA	NA	NA
contig51_237372_242092_mRNA	3	Tryptamine 4-monooxygenase OS=Psilocybe cubensis OX=181762 GN=psiH PE=1 SV=1	p450	oxidation-reduction process(GO:0055114)	0	iron ion binding(GO:0005506)| oxidoreductase activity, acting on paired donors, with incorporation or reduction of molecular oxygen(GO:0016705)| heme binding(GO:0020037)	NA	NA	NA	cytochrome P450 [Wolfiporia cocos MD-104 SS10]	Cytochrome P450 OS=Wolfiporia cocos (strain MD-104) OX=742152 GN=WOLCODRAFT_131023 PE=3 SV=1	KOG0156	Cytochrome P450 CYP2 subfamily	[Q]	Secondary metabolites biosynthesis, transport and catabolism
contig51_239435_241626_mRNA	1	Cytochrome P450 monooxygenase COX2 OS=Coprinopsis cinerea (strain Okayama-7 / 130 / ATCC MYA-4618 / FGSC 9003) OX=240176 GN=COX2 PE=1 SV=1	p450	oxidation-reduction process(GO:0055114)	0	heme binding(GO:0020037)| oxidoreductase activity, acting on paired donors, with incorporation or reduction of molecular oxygen(GO:0016705)| iron ion binding(GO:0005506)	NA	NA	NA	cytochrome P450 [Wolfiporia cocos MD-104 SS10]	Cytochrome P450 OS=Wolfiporia cocos (strain MD-104) OX=742152 GN=WOLCODRAFT_131023 PE=3 SV=1	KOG0156	Cytochrome P450 CYP2 subfamily	[Q]	Secondary metabolites biosynthesis, transport and catabolism
contig54_34175_35624_mRNA	1	Tryptamine 4-monooxygenase OS=Psilocybe cubensis OX=181762 GN=psiH PE=1 SV=1	p450	oxidation-reduction process(GO:0055114)	0	heme binding(GO:0020037)| iron ion binding(GO:0005506)| oxidoreductase activity, acting on paired donors, with incorporation or reduction of molecular oxygen(GO:0016705)	NA	NA	NA	cytochrome P450 [Wolfiporia cocos MD-104 SS10]	Cytochrome P450 OS=Wolfiporia cocos (strain MD-104) OX=742152 GN=WOLCODRAFT_86041 PE=3 SV=1	KOG0156	Cytochrome P450 CYP2 subfamily	[Q]	Secondary metabolites biosynthesis, transport and catabolism
contig54_42978_48559_mRNA	1	Cytochrome P450 monooxygenase COX2 OS=Coprinopsis cinerea (strain Okayama-7 / 130 / ATCC MYA-4618 / FGSC 9003) OX=240176 GN=COX2 PE=1 SV=1	p450	oxidation-reduction process(GO:0055114)	0	heme binding(GO:0020037)| iron ion binding(GO:0005506)| oxidoreductase activity, acting on paired donors, with incorporation or reduction of molecular oxygen(GO:0016705)	NA	NA	NA	cytochrome P450 [Wolfiporia cocos MD-104 SS10]	Cytochrome P450 OS=Wolfiporia cocos (strain MD-104) OX=742152 GN=WOLCODRAFT_86049 PE=3 SV=1	KOG0156	Cytochrome P450 CYP2 subfamily	[Q]	Secondary metabolites biosynthesis, transport and catabolism
contig54_57409_59603_mRNA	1	Cytochrome P450 monooxygenase COX2 OS=Coprinopsis cinerea (strain Okayama-7 / 130 / ATCC MYA-4618 / FGSC 9003) OX=240176 GN=COX2 PE=1 SV=1	p450	oxidation-reduction process(GO:0055114)	0	iron ion binding(GO:0005506)| oxidoreductase activity, acting on paired donors, with incorporation or reduction of molecular oxygen(GO:0016705)| heme binding(GO:0020037)	NA	NA	NA	cytochrome P450 [Wolfiporia cocos MD-104 SS10]	Cytochrome P450 OS=Wolfiporia cocos (strain MD-104) OX=742152 GN=WOLCODRAFT_86041 PE=3 SV=1	KOG0156	Cytochrome P450 CYP2 subfamily	[Q]	Secondary metabolites biosynthesis, transport and catabolism
contig54_57534_58478_mRNA	1	Cytochrome P450 monooxygenase CLM2 OS=Gibberella zeae (strain PH-1 / ATCC MYA-4620 / FGSC 9075 / NRRL 31084) OX=229533 GN=CLM2 PE=3 SV=1	p450	oxidation-reduction process(GO:0055114)	0	iron ion binding(GO:0005506)| oxidoreductase activity, acting on paired donors, with incorporation or reduction of molecular oxygen(GO:0016705)| heme binding(GO:0020037)	NA	NA	NA	cytochrome P450 [Wolfiporia cocos MD-104 SS10]	Cytochrome P450 OS=Wolfiporia cocos (strain MD-104) OX=742152 GN=WOLCODRAFT_86041 PE=3 SV=1	KOG0156	Cytochrome P450 CYP2 subfamily	[Q]	Secondary metabolites biosynthesis, transport and catabolism
contig54_89558_91768_mRNA	2	Cytochrome P450 monooxygenase COX2 OS=Coprinopsis cinerea (strain Okayama-7 / 130 / ATCC MYA-4618 / FGSC 9003) OX=240176 GN=COX2 PE=1 SV=1	p450	oxidation-reduction process(GO:0055114)	0	heme binding(GO:0020037)| oxidoreductase activity, acting on paired donors, with incorporation or reduction of molecular oxygen(GO:0016705)| iron ion binding(GO:0005506)	NA	NA	NA	cytochrome P450 [Wolfiporia cocos MD-104 SS10]	Cytochrome P450 OS=Wolfiporia cocos (strain MD-104) OX=742152 GN=WOLCODRAFT_74197 PE=3 SV=1	KOG0156	Cytochrome P450 CYP2 subfamily	[Q]	Secondary metabolites biosynthesis, transport and catabolism
contig54_101027_103244_mRNA	1	Cytochrome P450 monooxygenase COX2 OS=Coprinopsis cinerea (strain Okayama-7 / 130 / ATCC MYA-4618 / FGSC 9003) OX=240176 GN=COX2 PE=1 SV=1	p450	oxidation-reduction process(GO:0055114)	0	oxidoreductase activity, acting on paired donors, with incorporation or reduction of molecular oxygen(GO:0016705)| iron ion binding(GO:0005506)| heme binding(GO:0020037)	NA	NA	NA	cytochrome P450 [Wolfiporia cocos MD-104 SS10]	Cytochrome P450 OS=Wolfiporia cocos (strain MD-104) OX=742152 GN=WOLCODRAFT_74380 PE=3 SV=1	KOG0156	Cytochrome P450 CYP2 subfamily	[Q]	Secondary metabolites biosynthesis, transport and catabolism
contig57_37934_40040_mRNA	2	Tryptamine 4-monooxygenase OS=Psilocybe cubensis OX=181762 GN=psiH PE=1 SV=1	p450	oxidation-reduction process(GO:0055114)	0	iron ion binding(GO:0005506)| oxidoreductase activity, acting on paired donors, with incorporation or reduction of molecular oxygen(GO:0016705)| heme binding(GO:0020037)	NA	NA	NA	cytochrome P450 [Wolfiporia cocos MD-104 SS10]	Cytochrome P450 OS=Wolfiporia cocos (strain MD-104) OX=742152 GN=WOLCODRAFT_131022 PE=3 SV=1	KOG0156	Cytochrome P450 CYP2 subfamily	[Q]	Secondary metabolites biosynthesis, transport and catabolism
contig57_38485_38739_mRNA	1	Cytochrome P450 2A13 OS=Homo sapiens OX=9606 GN=CYP2A13 PE=1 SV=3	p450	oxidation-reduction process(GO:0055114)	0	heme binding(GO:0020037)| oxidoreductase activity, acting on paired donors, with incorporation or reduction of molecular oxygen(GO:0016705)| iron ion binding(GO:0005506)	NA	NA	NA	cytochrome P450 [Wolfiporia cocos MD-104 SS10]	Cytochrome P450 OS=Wolfiporia cocos (strain MD-104) OX=742152 GN=WOLCODRAFT_131022 PE=3 SV=1	KOG0156	Cytochrome P450 CYP2 subfamily	[Q]	Secondary metabolites biosynthesis, transport and catabolism
contig57_39564_40040_mRNA	1	Cytochrome P450 84A1 OS=Arabidopsis thaliana OX=3702 GN=CYP84A1 PE=1 SV=1	p450	oxidation-reduction process(GO:0055114)	0	heme binding(GO:0020037)| iron ion binding(GO:0005506)| oxidoreductase activity, acting on paired donors, with incorporation or reduction of molecular oxygen(GO:0016705)	NA	NA	NA	cytochrome P450 [Wolfiporia cocos MD-104 SS10]	Cytochrome P450 OS=Wolfiporia cocos (strain MD-104) OX=742152 GN=WOLCODRAFT_131022 PE=3 SV=1	KOG0156	Cytochrome P450 CYP2 subfamily	[Q]	Secondary metabolites biosynthesis, transport and catabolism
contig57_44564_49278_mRNA	4	Tryptamine 4-monooxygenase OS=Psilocybe cubensis OX=181762 GN=psiH PE=1 SV=1	p450	oxidation-reduction process(GO:0055114)	0	heme binding(GO:0020037)| iron ion binding(GO:0005506)| oxidoreductase activity, acting on paired donors, with incorporation or reduction of molecular oxygen(GO:0016705)	NA	NA	NA	cytochrome P450 [Wolfiporia cocos MD-104 SS10]	Cytochrome P450 OS=Wolfiporia cocos (strain MD-104) OX=742152 GN=WOLCODRAFT_131023 PE=3 SV=1	KOG0156	Cytochrome P450 CYP2 subfamily	[Q]	Secondary metabolites biosynthesis, transport and catabolism
contig57_74114_76450_mRNA	1	Cytochrome P450 monooxygenase COX2 OS=Coprinopsis cinerea (strain Okayama-7 / 130 / ATCC MYA-4618 / FGSC 9003) OX=240176 GN=COX2 PE=1 SV=1	p450	oxidation-reduction process(GO:0055114)	0	oxidoreductase activity, acting on paired donors, with incorporation or reduction of molecular oxygen(GO:0016705)| iron ion binding(GO:0005506)| heme binding(GO:0020037)	NA	NA	NA	cytochrome P450 [Wolfiporia cocos MD-104 SS10]	Cytochrome P450 OS=Wolfiporia cocos (strain MD-104) OX=742152 GN=WOLCODRAFT_136424 PE=3 SV=1	KOG0156	Cytochrome P450 CYP2 subfamily	[Q]	Secondary metabolites biosynthesis, transport and catabolism
contig57_80294_82506_mRNA	2	Cytochrome P450 monooxygenase COX1 OS=Coprinopsis cinerea (strain Okayama-7 / 130 / ATCC MYA-4618 / FGSC 9003) OX=240176 GN=COX1 PE=1 SV=2	p450	oxidation-reduction process(GO:0055114)	0	heme binding(GO:0020037)| iron ion binding(GO:0005506)| oxidoreductase activity, acting on paired donors, with incorporation or reduction of molecular oxygen(GO:0016705)	NA	NA	NA	cytochrome P450 [Wolfiporia cocos MD-104 SS10]	Cytochrome P450 OS=Wolfiporia cocos (strain MD-104) OX=742152 GN=WOLCODRAFT_97631 PE=3 SV=1	KOG0156	Cytochrome P450 CYP2 subfamily	[Q]	Secondary metabolites biosynthesis, transport and catabolism
contig57_80739_81924_mRNA	1	Cytochrome P450 monooxygenase CLM2 OS=Gibberella zeae (strain PH-1 / ATCC MYA-4620 / FGSC 9075 / NRRL 31084) OX=229533 GN=CLM2 PE=3 SV=1	p450	oxidation-reduction process(GO:0055114)	0	oxidoreductase activity, acting on paired donors, with incorporation or reduction of molecular oxygen(GO:0016705)| iron ion binding(GO:0005506)| heme binding(GO:0020037)	NA	NA	NA	cytochrome P450 [Wolfiporia cocos MD-104 SS10]	Cytochrome P450 OS=Wolfiporia cocos (strain MD-104) OX=742152 GN=WOLCODRAFT_97631 PE=3 SV=1	KOG0156	Cytochrome P450 CYP2 subfamily	[Q]	Secondary metabolites biosynthesis, transport and catabolism
contig57_84108_86373_mRNA	1	Cytochrome P450 monooxygenase COX2 OS=Coprinopsis cinerea (strain Okayama-7 / 130 / ATCC MYA-4618 / FGSC 9003) OX=240176 GN=COX2 PE=1 SV=1	p450	oxidation-reduction process(GO:0055114)	0	iron ion binding(GO:0005506)| oxidoreductase activity, acting on paired donors, with incorporation or reduction of molecular oxygen(GO:0016705)| heme binding(GO:0020037)	NA	NA	NA	cytochrome P450 [Wolfiporia cocos MD-104 SS10]	Cytochrome P450 OS=Wolfiporia cocos (strain MD-104) OX=742152 GN=WOLCODRAFT_136427 PE=3 SV=1	KOG0156	Cytochrome P450 CYP2 subfamily	[Q]	Secondary metabolites biosynthesis, transport and catabolism
contig57_95621_96000_mRNA	1	Cytochrome P450 monooxygenase COX1 OS=Coprinopsis cinerea (strain Okayama-7 / 130 / ATCC MYA-4618 / FGSC 9003) OX=240176 GN=COX1 PE=1 SV=2	p450	oxidation-reduction process(GO:0055114)	0	oxidoreductase activity, acting on paired donors, with incorporation or reduction of molecular oxygen(GO:0016705)| iron ion binding(GO:0005506)| heme binding(GO:0020037)	NA	NA	NA	cytochrome P450 [Wolfiporia cocos MD-104 SS10]	Cytochrome P450 OS=Wolfiporia cocos (strain MD-104) OX=742152 GN=WOLCODRAFT_65068 PE=3 SV=1	NA	NA	NA	NA
contig57_101407_102408_mRNA	2	Cytochrome P450 monooxygenase COX1 OS=Coprinopsis cinerea (strain Okayama-7 / 130 / ATCC MYA-4618 / FGSC 9003) OX=240176 GN=COX1 PE=1 SV=2	p450	oxidation-reduction process(GO:0055114)	0	oxidoreductase activity, acting on paired donors, with incorporation or reduction of molecular oxygen(GO:0016705)| iron ion binding(GO:0005506)| heme binding(GO:0020037)	NA	NA	NA	cytochrome P450 [Wolfiporia cocos MD-104 SS10]	Cytochrome P450 OS=Wolfiporia cocos (strain MD-104) OX=742152 GN=WOLCODRAFT_136429 PE=3 SV=1	KOG0156	Cytochrome P450 CYP2 subfamily	[Q]	Secondary metabolites biosynthesis, transport and catabolism
contig57_154188_156210_mRNA	1	Cytochrome P450 monooxygenase COX2 OS=Coprinopsis cinerea (strain Okayama-7 / 130 / ATCC MYA-4618 / FGSC 9003) OX=240176 GN=COX2 PE=1 SV=1	p450	oxidation-reduction process(GO:0055114)	0	heme binding(GO:0020037)| oxidoreductase activity, acting on paired donors, with incorporation or reduction of molecular oxygen(GO:0016705)| iron ion binding(GO:0005506)	NA	NA	NA	cytochrome P450 [Wolfiporia cocos MD-104 SS10]	Cytochrome P450 OS=Wolfiporia cocos (strain MD-104) OX=742152 GN=WOLCODRAFT_116043 PE=3 SV=1	KOG0156	Cytochrome P450 CYP2 subfamily	[Q]	Secondary metabolites biosynthesis, transport and catabolism
contig57_154188_156244_mRNA	1	Cytochrome P450 monooxygenase COX2 OS=Coprinopsis cinerea (strain Okayama-7 / 130 / ATCC MYA-4618 / FGSC 9003) OX=240176 GN=COX2 PE=1 SV=1	p450	oxidation-reduction process(GO:0055114)	0	iron ion binding(GO:0005506)| oxidoreductase activity, acting on paired donors, with incorporation or reduction of molecular oxygen(GO:0016705)| heme binding(GO:0020037)	NA	NA	NA	cytochrome P450 [Wolfiporia cocos MD-104 SS10]	Cytochrome P450 OS=Wolfiporia cocos (strain MD-104) OX=742152 GN=WOLCODRAFT_116043 PE=3 SV=1	KOG0156	Cytochrome P450 CYP2 subfamily	[Q]	Secondary metabolites biosynthesis, transport and catabolism
contig5_76801_79862_mRNA	1	Cytochrome P450 monooxygenase CLM2 OS=Gibberella zeae (strain PH-1 / ATCC MYA-4620 / FGSC 9075 / NRRL 31084) OX=229533 GN=CLM2 PE=3 SV=1	p450	oxidation-reduction process(GO:0055114)	0	iron ion binding(GO:0005506)| oxidoreductase activity, acting on paired donors, with incorporation or reduction of molecular oxygen(GO:0016705)| heme binding(GO:0020037)	NA	NA	NA	cytochrome P450 [Wolfiporia cocos MD-104 SS10]	Cytochrome P450 OS=Wolfiporia cocos (strain MD-104) OX=742152 GN=WOLCODRAFT_68937 PE=3 SV=1	KOG0156	Cytochrome P450 CYP2 subfamily	[Q]	Secondary metabolites biosynthesis, transport and catabolism
contig5_442176_443632_mRNA	1	Putative cytochrome P450 CYP13A7 OS=Caenorhabditis elegans OX=6239 GN=cyp-13A7 PE=3 SV=1	p450	oxidation-reduction process(GO:0055114)	0	iron ion binding(GO:0005506)| oxidoreductase activity, acting on paired donors, with incorporation or reduction of molecular oxygen(GO:0016705)| heme binding(GO:0020037)	NA	NA	NA	cytochrome P450 [Wolfiporia cocos MD-104 SS10]	Cytochrome P450 OS=Wolfiporia cocos (strain MD-104) OX=742152 GN=WOLCODRAFT_151765 PE=4 SV=1	KOG0158	Cytochrome P450 CYP3/CYP5/CYP6/CYP9 subfamilies	[Q]	Secondary metabolites biosynthesis, transport and catabolism
contig5_442176_444378_mRNA	1	Cytochrome P450 monooxygenase FUM15 OS=Gibberella moniliformis (strain M3125 / FGSC 7600) OX=334819 GN=FUM15 PE=3 SV=1	p450	oxidation-reduction process(GO:0055114)	0	heme binding(GO:0020037)| iron ion binding(GO:0005506)| oxidoreductase activity, acting on paired donors, with incorporation or reduction of molecular oxygen(GO:0016705)	NA	NA	NA	cytochrome P450 [Wolfiporia cocos MD-104 SS10]	Cytochrome P450 OS=Wolfiporia cocos (strain MD-104) OX=742152 GN=WOLCODRAFT_151765 PE=4 SV=1	KOG0158	Cytochrome P450 CYP3/CYP5/CYP6/CYP9 subfamilies	[Q]	Secondary metabolites biosynthesis, transport and catabolism
contig5_468597_472134_mRNA	2	Benzoate 4-monooxygenase OS=Aspergillus niger OX=5061 GN=bphA PE=1 SV=1	p450	oxidation-reduction process(GO:0055114)	0	heme binding(GO:0020037)| oxidoreductase activity, acting on paired donors, with incorporation or reduction of molecular oxygen(GO:0016705)| iron ion binding(GO:0005506)	NA	NA	NA	cytochrome P450 [Wolfiporia cocos MD-104 SS10]	Cytochrome P450 OS=Wolfiporia cocos (strain MD-104) OX=742152 GN=WOLCODRAFT_101085 PE=4 SV=1	KOG0158	Cytochrome P450 CYP3/CYP5/CYP6/CYP9 subfamilies	[Q]	Secondary metabolites biosynthesis, transport and catabolism
contig5_469650_471325_mRNA	1	0	p450	oxidation-reduction process(GO:0055114)	0	heme binding(GO:0020037)| iron ion binding(GO:0005506)| oxidoreductase activity, acting on paired donors, with incorporation or reduction of molecular oxygen(GO:0016705)	NA	NA	NA	cytochrome P450 [Wolfiporia cocos MD-104 SS10]	Cytochrome P450 OS=Wolfiporia cocos (strain MD-104) OX=742152 GN=WOLCODRAFT_101085 PE=4 SV=1	NA	NA	NA	NA
contig5_1565359_1566541_mRNA	1	Cytochrome P450 monooxygenase CLM2 OS=Gibberella zeae (strain PH-1 / ATCC MYA-4620 / FGSC 9075 / NRRL 31084) OX=229533 GN=CLM2 PE=3 SV=1	p450	oxidation-reduction process(GO:0055114)	0	heme binding(GO:0020037)| iron ion binding(GO:0005506)| oxidoreductase activity, acting on paired donors, with incorporation or reduction of molecular oxygen(GO:0016705)	NA	NA	NA	cytochrome P450 [Wolfiporia cocos MD-104 SS10]	Cytochrome P450 OS=Wolfiporia cocos (strain MD-104) OX=742152 GN=WOLCODRAFT_71459 PE=3 SV=1	KOG0156	Cytochrome P450 CYP2 subfamily	[Q]	Secondary metabolites biosynthesis, transport and catabolism
contig5_1570735_1572161_mRNA	1	Cytochrome P450 monooxygenase COX2 OS=Coprinopsis cinerea (strain Okayama-7 / 130 / ATCC MYA-4618 / FGSC 9003) OX=240176 GN=COX2 PE=1 SV=1	p450	oxidation-reduction process(GO:0055114)	0	heme binding(GO:0020037)| iron ion binding(GO:0005506)| oxidoreductase activity, acting on paired donors, with incorporation or reduction of molecular oxygen(GO:0016705)	NA	NA	NA	cytochrome P450 [Wolfiporia cocos MD-104 SS10]	Cytochrome P450 OS=Wolfiporia cocos (strain MD-104) OX=742152 GN=WOLCODRAFT_118753 PE=3 SV=1	KOG0156	Cytochrome P450 CYP2 subfamily	[Q]	Secondary metabolites biosynthesis, transport and catabolism
contig5_2118710_2121033_mRNA	1	Cytochrome P450 monooxygenase FUM15 OS=Gibberella moniliformis (strain M3125 / FGSC 7600) OX=334819 GN=FUM15 PE=3 SV=1	p450	oxidation-reduction process(GO:0055114)	0	oxidoreductase activity, acting on paired donors, with incorporation or reduction of molecular oxygen(GO:0016705)| iron ion binding(GO:0005506)| heme binding(GO:0020037)	NA	NA	NA	cytochrome P450 [Wolfiporia cocos MD-104 SS10]	Cytochrome P450 OS=Wolfiporia cocos (strain MD-104) OX=742152 GN=WOLCODRAFT_99040 PE=4 SV=1	KOG0157	Cytochrome P450 CYP4/CYP19/CYP26 subfamilies	[I]	Lipid transport and metabolism
contig5_2119468_2120845_mRNA	1	Cytochrome P450 52A6 OS=Candida tropicalis OX=5482 GN=CYP52A6 PE=2 SV=1	p450	oxidation-reduction process(GO:0055114)	0	oxidoreductase activity, acting on paired donors, with incorporation or reduction of molecular oxygen(GO:0016705)| iron ion binding(GO:0005506)| heme binding(GO:0020037)	NA	NA	NA	cytochrome P450 [Wolfiporia cocos MD-104 SS10]	Cytochrome P450 OS=Wolfiporia cocos (strain MD-104) OX=742152 GN=WOLCODRAFT_99040 PE=4 SV=1	KOG0157	Cytochrome P450 CYP4/CYP19/CYP26 subfamilies	[I]	Lipid transport and metabolism
contig60_44783_46675_mRNA	1	Benzoate 4-monooxygenase OS=Aspergillus niger OX=5061 GN=bphA PE=1 SV=1	p450	oxidation-reduction process(GO:0055114)	0	oxidoreductase activity, acting on paired donors, with incorporation or reduction of molecular oxygen(GO:0016705)| iron ion binding(GO:0005506)| heme binding(GO:0020037)	K07824	benzoate 4-monooxygenase	ko00362:Benzoate degradation|ko00627:Aminobenzoate degradation|ko01220:Degradation of aromatic compounds	cytochrome P450 monooxygenase [Wolfiporia cocos MD-104 SS10]	Cytochrome P450 monooxygenase OS=Wolfiporia cocos (strain MD-104) OX=742152 GN=WOLCODRAFT_138853 PE=3 SV=1	KOG0157	Cytochrome P450 CYP4/CYP19/CYP26 subfamilies	[I]	Lipid transport and metabolism
contig60_45731_46675_mRNA	1	Benzoate 4-monooxygenase OS=Aspergillus niger OX=5061 GN=bphA PE=1 SV=1	p450	oxidation-reduction process(GO:0055114)	0	iron ion binding(GO:0005506)| oxidoreductase activity, acting on paired donors, with incorporation or reduction of molecular oxygen(GO:0016705)| heme binding(GO:0020037)	K07824	benzoate 4-monooxygenase	ko00362:Benzoate degradation|ko00627:Aminobenzoate degradation|ko01220:Degradation of aromatic compounds	cytochrome P450 monooxygenase [Wolfiporia cocos MD-104 SS10]	Cytochrome P450 monooxygenase OS=Wolfiporia cocos (strain MD-104) OX=742152 GN=WOLCODRAFT_138853 PE=3 SV=1	NA	NA	NA	NA
contig60_68524_70548_mRNA	1	Benzoate 4-monooxygenase OS=Aspergillus niger OX=5061 GN=bphA PE=1 SV=1	p450	oxidation-reduction process(GO:0055114)	0	heme binding(GO:0020037)| oxidoreductase activity, acting on paired donors, with incorporation or reduction of molecular oxygen(GO:0016705)| iron ion binding(GO:0005506)	K07824	benzoate 4-monooxygenase	ko00362:Benzoate degradation|ko00627:Aminobenzoate degradation|ko01220:Degradation of aromatic compounds	cytochrome P450 monooxygenase [Wolfiporia cocos MD-104 SS10]	Cytochrome P450 monooxygenase OS=Wolfiporia cocos (strain MD-104) OX=742152 GN=WOLCODRAFT_138864 PE=3 SV=1	KOG0158	Cytochrome P450 CYP3/CYP5/CYP6/CYP9 subfamilies	[Q]	Secondary metabolites biosynthesis, transport and catabolism
contig60_148843_149836_mRNA	1	Cytochrome P450 monooxygenase FCK2 OS=Fusarium pseudograminearum (strain CS3096) OX=1028729 GN=FCK2 PE=2 SV=1	p450	oxidation-reduction process(GO:0055114)	0	heme binding(GO:0020037)| iron ion binding(GO:0005506)| oxidoreductase activity, acting on paired donors, with incorporation or reduction of molecular oxygen(GO:0016705)	K07824	benzoate 4-monooxygenase	ko00362:Benzoate degradation|ko00627:Aminobenzoate degradation|ko01220:Degradation of aromatic compounds	cytochrome P450 monooxygenase [Wolfiporia cocos MD-104 SS10]	Cytochrome P450 monooxygenase OS=Wolfiporia cocos (strain MD-104) OX=742152 GN=WOLCODRAFT_138909 PE=3 SV=1	NA	NA	NA	NA
contig6_156852_158154_mRNA	1	Multifunctional cytochrome P450 monooxygenase af510 OS=Neosartorya fumigata (strain ATCC MYA-4609 / Af293 / CBS 101355 / FGSC A1100) OX=330879 GN=af510 PE=1 SV=1	p450	oxidation-reduction process(GO:0055114)	0	oxidoreductase activity, acting on paired donors, with incorporation or reduction of molecular oxygen(GO:0016705)| iron ion binding(GO:0005506)| heme binding(GO:0020037)	NA	NA	NA	cytochrome P450 [Wolfiporia cocos MD-104 SS10]	Cytochrome P450 OS=Wolfiporia cocos (strain MD-104) OX=742152 GN=WOLCODRAFT_86041 PE=3 SV=1	KOG0159	Cytochrome P450 CYP11/CYP12/CYP24/CYP27 subfamilies	[Q]	Secondary metabolites biosynthesis, transport and catabolism
contig6_184670_189382_mRNA	1	Cytochrome P450 monooxygenase COX2 OS=Coprinopsis cinerea (strain Okayama-7 / 130 / ATCC MYA-4618 / FGSC 9003) OX=240176 GN=COX2 PE=1 SV=1	p450	oxidation-reduction process(GO:0055114)	0	iron ion binding(GO:0005506)| oxidoreductase activity, acting on paired donors, with incorporation or reduction of molecular oxygen(GO:0016705)| heme binding(GO:0020037)	NA	NA	NA	cytochrome P450 [Wolfiporia cocos MD-104 SS10]	Cytochrome P450 OS=Wolfiporia cocos (strain MD-104) OX=742152 GN=WOLCODRAFT_86049 PE=3 SV=1	NA	NA	NA	NA
contig6_253170_255387_mRNA	1	Tryptamine 4-monooxygenase OS=Psilocybe cubensis OX=181762 GN=psiH PE=1 SV=1	p450	oxidation-reduction process(GO:0055114)	0	iron ion binding(GO:0005506)| oxidoreductase activity, acting on paired donors, with incorporation or reduction of molecular oxygen(GO:0016705)| heme binding(GO:0020037)	NA	NA	NA	cytochrome P450 [Wolfiporia cocos MD-104 SS10]	Cytochrome P450 OS=Wolfiporia cocos (strain MD-104) OX=742152 GN=WOLCODRAFT_74197 PE=3 SV=1	KOG0156	Cytochrome P450 CYP2 subfamily	[Q]	Secondary metabolites biosynthesis, transport and catabolism
contig6_253173_255387_mRNA	1	Cytochrome P450 monooxygenase COX2 OS=Coprinopsis cinerea (strain Okayama-7 / 130 / ATCC MYA-4618 / FGSC 9003) OX=240176 GN=COX2 PE=1 SV=1	p450	oxidation-reduction process(GO:0055114)	0	heme binding(GO:0020037)| iron ion binding(GO:0005506)| oxidoreductase activity, acting on paired donors, with incorporation or reduction of molecular oxygen(GO:0016705)	NA	NA	NA	cytochrome P450 [Wolfiporia cocos MD-104 SS10]	Cytochrome P450 OS=Wolfiporia cocos (strain MD-104) OX=742152 GN=WOLCODRAFT_74197 PE=3 SV=1	KOG0156	Cytochrome P450 CYP2 subfamily	[Q]	Secondary metabolites biosynthesis, transport and catabolism
contig6_372163_373540_mRNA	1	Cytochrome P450 monooxygenase COX2 OS=Coprinopsis cinerea (strain Okayama-7 / 130 / ATCC MYA-4618 / FGSC 9003) OX=240176 GN=COX2 PE=1 SV=1	p450	oxidation-reduction process(GO:0055114)	0	heme binding(GO:0020037)| oxidoreductase activity, acting on paired donors, with incorporation or reduction of molecular oxygen(GO:0016705)| iron ion binding(GO:0005506)	NA	NA	NA	cytochrome P450 [Wolfiporia cocos MD-104 SS10]	Cytochrome P450 OS=Wolfiporia cocos (strain MD-104) OX=742152 GN=WOLCODRAFT_138289 PE=3 SV=1	KOG0156	Cytochrome P450 CYP2 subfamily	[Q]	Secondary metabolites biosynthesis, transport and catabolism
contig6_388795_390935_mRNA	3	Cytochrome P450 monooxygenase COX2 OS=Coprinopsis cinerea (strain Okayama-7 / 130 / ATCC MYA-4618 / FGSC 9003) OX=240176 GN=COX2 PE=1 SV=1	p450	oxidation-reduction process(GO:0055114)	0	oxidoreductase activity, acting on paired donors, with incorporation or reduction of molecular oxygen(GO:0016705)| iron ion binding(GO:0005506)| heme binding(GO:0020037)	NA	NA	NA	cytochrome P450 [Wolfiporia cocos MD-104 SS10]	Cytochrome P450 OS=Wolfiporia cocos (strain MD-104) OX=742152 GN=WOLCODRAFT_74624 PE=4 SV=1	KOG0156	Cytochrome P450 CYP2 subfamily	[Q]	Secondary metabolites biosynthesis, transport and catabolism
contig6_566173_567644_mRNA	1	O-methylsterigmatocystin oxidoreductase OS=Aspergillus parasiticus (strain ATCC 56775 / NRRL 5862 / SRRC 143 / SU-1) OX=1403190 GN=aflQ PE=1 SV=1	p450	oxidation-reduction process(GO:0055114)	0	iron ion binding(GO:0005506)| oxidoreductase activity, acting on paired donors, with incorporation or reduction of molecular oxygen(GO:0016705)| heme binding(GO:0020037)	NA	NA	NA	cytochrome P450 [Wolfiporia cocos MD-104 SS10]	Cytochrome P450 OS=Wolfiporia cocos (strain MD-104) OX=742152 GN=WOLCODRAFT_74046 PE=3 SV=1	KOG0156	Cytochrome P450 CYP2 subfamily	[Q]	Secondary metabolites biosynthesis, transport and catabolism
contig6_569526_569884_mRNA	1	0	p450	oxidation-reduction process(GO:0055114)	0	oxidoreductase activity, acting on paired donors, with incorporation or reduction of molecular oxygen(GO:0016705)| iron ion binding(GO:0005506)| heme binding(GO:0020037)	NA	NA	NA	cytochrome P450 [Wolfiporia cocos MD-104 SS10]	Cytochrome P450 OS=Wolfiporia cocos (strain MD-104) OX=742152 GN=WOLCODRAFT_74646 PE=3 SV=1	NA	NA	NA	NA
contig6_570044_571208_mRNA	1	Cytochrome P450 monooxygenase COX2 OS=Coprinopsis cinerea (strain Okayama-7 / 130 / ATCC MYA-4618 / FGSC 9003) OX=240176 GN=COX2 PE=1 SV=1	p450	oxidation-reduction process(GO:0055114)	0	iron ion binding(GO:0005506)| oxidoreductase activity, acting on paired donors, with incorporation or reduction of molecular oxygen(GO:0016705)| heme binding(GO:0020037)	NA	NA	NA	cytochrome P450 [Wolfiporia cocos MD-104 SS10]	Cytochrome P450 OS=Wolfiporia cocos (strain MD-104) OX=742152 GN=WOLCODRAFT_74646 PE=3 SV=1	KOG0156	Cytochrome P450 CYP2 subfamily	[Q]	Secondary metabolites biosynthesis, transport and catabolism
contig6_572496_574122_mRNA	1	Cytochrome P450 monooxygenase COX2 OS=Coprinopsis cinerea (strain Okayama-7 / 130 / ATCC MYA-4618 / FGSC 9003) OX=240176 GN=COX2 PE=1 SV=1	p450	oxidation-reduction process(GO:0055114)	0	oxidoreductase activity, acting on paired donors, with incorporation or reduction of molecular oxygen(GO:0016705)| iron ion binding(GO:0005506)| heme binding(GO:0020037)	NA	NA	NA	cytochrome P450 [Wolfiporia cocos MD-104 SS10]	Cytochrome P450 OS=Wolfiporia cocos (strain MD-104) OX=742152 GN=WOLCODRAFT_74646 PE=3 SV=1	KOG0156	Cytochrome P450 CYP2 subfamily	[Q]	Secondary metabolites biosynthesis, transport and catabolism
contig6_573197_574693_mRNA	1	Cytochrome P450 monooxygenase COX2 OS=Coprinopsis cinerea (strain Okayama-7 / 130 / ATCC MYA-4618 / FGSC 9003) OX=240176 GN=COX2 PE=1 SV=1	p450	oxidation-reduction process(GO:0055114)	0	heme binding(GO:0020037)| iron ion binding(GO:0005506)| oxidoreductase activity, acting on paired donors, with incorporation or reduction of molecular oxygen(GO:0016705)	NA	NA	NA	cytochrome P450 [Wolfiporia cocos MD-104 SS10]	Cytochrome P450 OS=Wolfiporia cocos (strain MD-104) OX=742152 GN=WOLCODRAFT_74646 PE=3 SV=1	KOG0156	Cytochrome P450 CYP2 subfamily	[Q]	Secondary metabolites biosynthesis, transport and catabolism
contig6_578256_580471_mRNA	1	Cytochrome P450 monooxygenase COX2 OS=Coprinopsis cinerea (strain Okayama-7 / 130 / ATCC MYA-4618 / FGSC 9003) OX=240176 GN=COX2 PE=1 SV=1	p450	oxidation-reduction process(GO:0055114)	0	oxidoreductase activity, acting on paired donors, with incorporation or reduction of molecular oxygen(GO:0016705)| iron ion binding(GO:0005506)| heme binding(GO:0020037)	NA	NA	NA	cytochrome P450 [Wolfiporia cocos MD-104 SS10]	Cytochrome P450 OS=Wolfiporia cocos (strain MD-104) OX=742152 GN=WOLCODRAFT_103305 PE=4 SV=1	KOG0156	Cytochrome P450 CYP2 subfamily	[Q]	Secondary metabolites biosynthesis, transport and catabolism
contig6_578256_585264_mRNA	4	Cytochrome P450 monooxygenase COX2 OS=Coprinopsis cinerea (strain Okayama-7 / 130 / ATCC MYA-4618 / FGSC 9003) OX=240176 GN=COX2 PE=1 SV=1	p450	oxidation-reduction process(GO:0055114)	0	oxidoreductase activity, acting on paired donors, with incorporation or reduction of molecular oxygen(GO:0016705)| iron ion binding(GO:0005506)| heme binding(GO:0020037)	NA	NA	NA	ARM repeat-containing protein [Wolfiporia cocos MD-104 SS10]	ARM repeat-containing protein OS=Wolfiporia cocos (strain MD-104) OX=742152 GN=WOLCODRAFT_90226 PE=4 SV=1	KOG0156	Cytochrome P450 CYP2 subfamily	[Q]	Secondary metabolites biosynthesis, transport and catabolism
contig6_1530029_1532514_mRNA	1	Cytochrome P450 monooxygenase FUM15 OS=Gibberella moniliformis (strain M3125 / FGSC 7600) OX=334819 GN=FUM15 PE=3 SV=1	p450	oxidation-reduction process(GO:0055114)	0	heme binding(GO:0020037)| iron ion binding(GO:0005506)| oxidoreductase activity, acting on paired donors, with incorporation or reduction of molecular oxygen(GO:0016705)	NA	NA	NA	hypothetical protein FOMPIDRAFT_1045390 [Fomitopsis pinicola FP-58527 SS1]	Uncharacterized protein OS=Fomitopsis pinicola (strain FP-58527) OX=743788 GN=FOMPIDRAFT_1045390 PE=4 SV=1	KOG0157	Cytochrome P450 CYP4/CYP19/CYP26 subfamilies	[I]	Lipid transport and metabolism
contig6_1530556_1535883_mRNA	1	Cytochrome P450 monooxygenase FUM15 OS=Gibberella moniliformis (strain M3125 / FGSC 7600) OX=334819 GN=FUM15 PE=3 SV=1	p450	oxidation-reduction process(GO:0055114)	0	oxidoreductase activity, acting on paired donors, with incorporation or reduction of molecular oxygen(GO:0016705)| iron ion binding(GO:0005506)| heme binding(GO:0020037)	NA	NA	NA	cytochrome P450 [Wolfiporia cocos MD-104 SS10]	Cytochrome P450 OS=Wolfiporia cocos (strain MD-104) OX=742152 GN=WOLCODRAFT_132618 PE=4 SV=1	KOG0157	Cytochrome P450 CYP4/CYP19/CYP26 subfamilies	[I]	Lipid transport and metabolism
contig6_1533503_1535883_mRNA	1	Cytochrome P450 monooxygenase FUM15 OS=Gibberella moniliformis (strain M3125 / FGSC 7600) OX=334819 GN=FUM15 PE=3 SV=1	p450	oxidation-reduction process(GO:0055114)	0	iron ion binding(GO:0005506)| oxidoreductase activity, acting on paired donors, with incorporation or reduction of molecular oxygen(GO:0016705)| heme binding(GO:0020037)	NA	NA	NA	cytochrome P450 [Wolfiporia cocos MD-104 SS10]	Cytochrome P450 OS=Wolfiporia cocos (strain MD-104) OX=742152 GN=WOLCODRAFT_132618 PE=4 SV=1	KOG0157	Cytochrome P450 CYP4/CYP19/CYP26 subfamilies	[I]	Lipid transport and metabolism
contig6_1592059_1594555_mRNA	1	Cytochrome P450 monooxygenase FUM15 OS=Gibberella moniliformis (strain M3125 / FGSC 7600) OX=334819 GN=FUM15 PE=3 SV=1	p450	oxidation-reduction process(GO:0055114)	0	iron ion binding(GO:0005506)| oxidoreductase activity, acting on paired donors, with incorporation or reduction of molecular oxygen(GO:0016705)| heme binding(GO:0020037)	NA	NA	NA	cytochrome P450 [Wolfiporia cocos MD-104 SS10]	Cytochrome P450 OS=Wolfiporia cocos (strain MD-104) OX=742152 GN=WOLCODRAFT_90095 PE=3 SV=1	KOG0157	Cytochrome P450 CYP4/CYP19/CYP26 subfamilies	[I]	Lipid transport and metabolism
contig6_1592062_1593885_mRNA	1	Cytochrome P450 monooxygenase FUM15 OS=Gibberella moniliformis (strain M3125 / FGSC 7600) OX=334819 GN=FUM15 PE=3 SV=1	p450	oxidation-reduction process(GO:0055114)	0	oxidoreductase activity, acting on paired donors, with incorporation or reduction of molecular oxygen(GO:0016705)| iron ion binding(GO:0005506)| heme binding(GO:0020037)	NA	NA	NA	cytochrome P450 [Wolfiporia cocos MD-104 SS10]	Cytochrome P450 OS=Wolfiporia cocos (strain MD-104) OX=742152 GN=WOLCODRAFT_90095 PE=3 SV=1	KOG0158	Cytochrome P450 CYP3/CYP5/CYP6/CYP9 subfamilies	[Q]	Secondary metabolites biosynthesis, transport and catabolism
contig6_2125851_2128117_mRNA	1	Cytochrome P450 monooxygenase COX2 OS=Coprinopsis cinerea (strain Okayama-7 / 130 / ATCC MYA-4618 / FGSC 9003) OX=240176 GN=COX2 PE=1 SV=1	p450	oxidation-reduction process(GO:0055114)	0	heme binding(GO:0020037)| oxidoreductase activity, acting on paired donors, with incorporation or reduction of molecular oxygen(GO:0016705)| iron ion binding(GO:0005506)	NA	NA	NA	cytochrome P450 [Wolfiporia cocos MD-104 SS10]	Cytochrome P450 OS=Wolfiporia cocos (strain MD-104) OX=742152 GN=WOLCODRAFT_102711 PE=3 SV=1	KOG0156	Cytochrome P450 CYP2 subfamily	[Q]	Secondary metabolites biosynthesis, transport and catabolism
contig6_2125851_2129551_mRNA	2	Cytochrome P450 monooxygenase COX2 OS=Coprinopsis cinerea (strain Okayama-7 / 130 / ATCC MYA-4618 / FGSC 9003) OX=240176 GN=COX2 PE=1 SV=1	p450	oxidation-reduction process(GO:0055114)	0	heme binding(GO:0020037)| oxidoreductase activity, acting on paired donors, with incorporation or reduction of molecular oxygen(GO:0016705)| iron ion binding(GO:0005506)	NA	NA	NA	cytochrome P450 [Wolfiporia cocos MD-104 SS10]	Cytochrome P450 OS=Wolfiporia cocos (strain MD-104) OX=742152 GN=WOLCODRAFT_102711 PE=3 SV=1	KOG0156	Cytochrome P450 CYP2 subfamily	[Q]	Secondary metabolites biosynthesis, transport and catabolism
contig6_2206403_2209102_mRNA	2	Cytochrome P450 52A3-B OS=Candida maltosa OX=5479 GN=CYP52A3-B PE=1 SV=1	p450	oxidation-reduction process(GO:0055114)	0	heme binding(GO:0020037)| iron ion binding(GO:0005506)| oxidoreductase activity, acting on paired donors, with incorporation or reduction of molecular oxygen(GO:0016705)	NA	NA	NA	cytochrome P450 monooxygenase pc-2 [Wolfiporia cocos MD-104 SS10]	Cytochrome P450 monooxygenase pc-2 OS=Wolfiporia cocos (strain MD-104) OX=742152 GN=WOLCODRAFT_138085 PE=3 SV=1	KOG0157	Cytochrome P450 CYP4/CYP19/CYP26 subfamilies	[I]	Lipid transport and metabolism
contig78_34869_37038_mRNA	1	Cytochrome P450 monooxygenase COX1 OS=Coprinopsis cinerea (strain Okayama-7 / 130 / ATCC MYA-4618 / FGSC 9003) OX=240176 GN=COX1 PE=1 SV=2	p450	oxidation-reduction process(GO:0055114)	0	iron ion binding(GO:0005506)| oxidoreductase activity, acting on paired donors, with incorporation or reduction of molecular oxygen(GO:0016705)| heme binding(GO:0020037)	NA	NA	NA	cytochrome P450 [Wolfiporia cocos MD-104 SS10]	Cytochrome P450 OS=Wolfiporia cocos (strain MD-104) OX=742152 GN=WOLCODRAFT_25827 PE=3 SV=1	KOG0156	Cytochrome P450 CYP2 subfamily	[Q]	Secondary metabolites biosynthesis, transport and catabolism
contig7_148222_150141_mRNA	1	Cytochrome P450 monooxygenase COX2 OS=Coprinopsis cinerea (strain Okayama-7 / 130 / ATCC MYA-4618 / FGSC 9003) OX=240176 GN=COX2 PE=1 SV=1	p450	oxidation-reduction process(GO:0055114)	0	heme binding(GO:0020037)| oxidoreductase activity, acting on paired donors, with incorporation or reduction of molecular oxygen(GO:0016705)| iron ion binding(GO:0005506)	NA	NA	NA	cytochrome P450 [Wolfiporia cocos MD-104 SS10]	Cytochrome P450 OS=Wolfiporia cocos (strain MD-104) OX=742152 GN=WOLCODRAFT_138688 PE=3 SV=1	KOG0156	Cytochrome P450 CYP2 subfamily	[Q]	Secondary metabolites biosynthesis, transport and catabolism
contig7_148222_150430_mRNA	1	Cytochrome P450 monooxygenase COX2 OS=Coprinopsis cinerea (strain Okayama-7 / 130 / ATCC MYA-4618 / FGSC 9003) OX=240176 GN=COX2 PE=1 SV=1	p450	oxidation-reduction process(GO:0055114)	0	heme binding(GO:0020037)| oxidoreductase activity, acting on paired donors, with incorporation or reduction of molecular oxygen(GO:0016705)| iron ion binding(GO:0005506)	NA	NA	NA	cytochrome P450 [Wolfiporia cocos MD-104 SS10]	Cytochrome P450 OS=Wolfiporia cocos (strain MD-104) OX=742152 GN=WOLCODRAFT_138688 PE=3 SV=1	KOG0156	Cytochrome P450 CYP2 subfamily	[Q]	Secondary metabolites biosynthesis, transport and catabolism
contig7_164779_166851_mRNA	2	Cytochrome P450 monooxygenase COX2 OS=Coprinopsis cinerea (strain Okayama-7 / 130 / ATCC MYA-4618 / FGSC 9003) OX=240176 GN=COX2 PE=1 SV=1	p450	oxidation-reduction process(GO:0055114)	0	oxidoreductase activity, acting on paired donors, with incorporation or reduction of molecular oxygen(GO:0016705)| iron ion binding(GO:0005506)| heme binding(GO:0020037)	NA	NA	NA	cytochrome P450 [Wolfiporia cocos MD-104 SS10]	Cytochrome P450 OS=Wolfiporia cocos (strain MD-104) OX=742152 GN=WOLCODRAFT_26326 PE=3 SV=1	KOG0156	Cytochrome P450 CYP2 subfamily	[Q]	Secondary metabolites biosynthesis, transport and catabolism
contig7_164779_166990_mRNA	1	Cytochrome P450 monooxygenase COX2 OS=Coprinopsis cinerea (strain Okayama-7 / 130 / ATCC MYA-4618 / FGSC 9003) OX=240176 GN=COX2 PE=1 SV=1	p450	oxidation-reduction process(GO:0055114)	0	oxidoreductase activity, acting on paired donors, with incorporation or reduction of molecular oxygen(GO:0016705)| iron ion binding(GO:0005506)| heme binding(GO:0020037)	NA	NA	NA	cytochrome P450 [Wolfiporia cocos MD-104 SS10]	Cytochrome P450 OS=Wolfiporia cocos (strain MD-104) OX=742152 GN=WOLCODRAFT_26326 PE=3 SV=1	KOG0156	Cytochrome P450 CYP2 subfamily	[Q]	Secondary metabolites biosynthesis, transport and catabolism
contig7_215073_217282_mRNA	1	Cytochrome P450 monooxygenase COX2 OS=Coprinopsis cinerea (strain Okayama-7 / 130 / ATCC MYA-4618 / FGSC 9003) OX=240176 GN=COX2 PE=1 SV=1	p450	oxidation-reduction process(GO:0055114)	0	heme binding(GO:0020037)| iron ion binding(GO:0005506)| oxidoreductase activity, acting on paired donors, with incorporation or reduction of molecular oxygen(GO:0016705)	NA	NA	NA	cytochrome P450 [Wolfiporia cocos MD-104 SS10]	Cytochrome P450 OS=Wolfiporia cocos (strain MD-104) OX=742152 GN=WOLCODRAFT_26326 PE=3 SV=1	KOG0156	Cytochrome P450 CYP2 subfamily	[Q]	Secondary metabolites biosynthesis, transport and catabolism
contig7_1292120_1293884_mRNA	1	Cytochrome P450 monooxygenase FCK2 OS=Fusarium pseudograminearum (strain CS3096) OX=1028729 GN=FCK2 PE=2 SV=1	p450	oxidation-reduction process(GO:0055114)	0	iron ion binding(GO:0005506)| oxidoreductase activity, acting on paired donors, with incorporation or reduction of molecular oxygen(GO:0016705)| heme binding(GO:0020037)	NA	NA	NA	cytochrome P450 [Wolfiporia cocos MD-104 SS10]	Cytochrome P450 OS=Wolfiporia cocos (strain MD-104) OX=742152 GN=WOLCODRAFT_90431 PE=4 SV=1	KOG0158	Cytochrome P450 CYP3/CYP5/CYP6/CYP9 subfamilies	[Q]	Secondary metabolites biosynthesis, transport and catabolism
contig7_1870275_1873047_mRNA	1	Putative cytochrome P450 CYP13A7 OS=Caenorhabditis elegans OX=6239 GN=cyp-13A7 PE=3 SV=1	p450	oxidation-reduction process(GO:0055114)	0	iron ion binding(GO:0005506)| oxidoreductase activity, acting on paired donors, with incorporation or reduction of molecular oxygen(GO:0016705)| heme binding(GO:0020037)	NA	NA	NA	cytochrome P450 [Wolfiporia cocos MD-104 SS10]	Cytochrome P450 OS=Wolfiporia cocos (strain MD-104) OX=742152 GN=WOLCODRAFT_103620 PE=3 SV=1	KOG0158	Cytochrome P450 CYP3/CYP5/CYP6/CYP9 subfamilies	[Q]	Secondary metabolites biosynthesis, transport and catabolism
contig7_1870686_1873050_mRNA	1	Putative cytochrome P450 CYP13A7 OS=Caenorhabditis elegans OX=6239 GN=cyp-13A7 PE=3 SV=1	p450	oxidation-reduction process(GO:0055114)	0	heme binding(GO:0020037)| oxidoreductase activity, acting on paired donors, with incorporation or reduction of molecular oxygen(GO:0016705)| iron ion binding(GO:0005506)	NA	NA	NA	cytochrome P450 [Wolfiporia cocos MD-104 SS10]	Cytochrome P450 OS=Wolfiporia cocos (strain MD-104) OX=742152 GN=WOLCODRAFT_103620 PE=3 SV=1	KOG0158	Cytochrome P450 CYP3/CYP5/CYP6/CYP9 subfamilies	[Q]	Secondary metabolites biosynthesis, transport and catabolism
contig8_1145803_1152476_mRNA	3	Psi-producing oxygenase A OS=Neosartorya fumigata (strain CEA10 / CBS 144.89 / FGSC A1163) OX=451804 GN=ppoA PE=3 SV=1	p450	oxidation-reduction process(GO:0055114)	0	heme binding(GO:0020037)| iron ion binding(GO:0005506)| oxidoreductase activity, acting on paired donors, with incorporation or reduction of molecular oxygen(GO:0016705)	NA	NA	NA	linoleate diol synthase [Wolfiporia cocos MD-104 SS10]	Linoleate diol synthase OS=Wolfiporia cocos (strain MD-104) OX=742152 GN=LDO2 PE=4 SV=1	NA	NA	NA	NA
contig8_1188153_1190340_mRNA	1	Cytochrome P450 monooxygenase COX2 OS=Coprinopsis cinerea (strain Okayama-7 / 130 / ATCC MYA-4618 / FGSC 9003) OX=240176 GN=COX2 PE=1 SV=1	p450	oxidation-reduction process(GO:0055114)	0	heme binding(GO:0020037)| oxidoreductase activity, acting on paired donors, with incorporation or reduction of molecular oxygen(GO:0016705)| iron ion binding(GO:0005506)	NA	NA	NA	cytochrome P450 [Wolfiporia cocos MD-104 SS10]	Cytochrome P450 OS=Wolfiporia cocos (strain MD-104) OX=742152 GN=WOLCODRAFT_82165 PE=3 SV=1	KOG0156	Cytochrome P450 CYP2 subfamily	[Q]	Secondary metabolites biosynthesis, transport and catabolism
contig8_1588096_1589768_mRNA	1	Multifunctional cytochrome P450 monooxygenase af510 OS=Neosartorya fumigata (strain ATCC MYA-4609 / Af293 / CBS 101355 / FGSC A1100) OX=330879 GN=af510 PE=1 SV=1	p450	oxidation-reduction process(GO:0055114)	0	heme binding(GO:0020037)| iron ion binding(GO:0005506)| oxidoreductase activity, acting on paired donors, with incorporation or reduction of molecular oxygen(GO:0016705)	NA	NA	NA	cytochrome P450 [Wolfiporia cocos MD-104 SS10]	Cytochrome P450 OS=Wolfiporia cocos (strain MD-104) OX=742152 GN=WOLCODRAFT_144925 PE=3 SV=1	KOG0156	Cytochrome P450 CYP2 subfamily	[Q]	Secondary metabolites biosynthesis, transport and catabolism
contig8_1794118_1796124_mRNA	1	Benzoate 4-monooxygenase OS=Aspergillus niger OX=5061 GN=bphA PE=1 SV=1	p450	oxidation-reduction process(GO:0055114)	0	heme binding(GO:0020037)| oxidoreductase activity, acting on paired donors, with incorporation or reduction of molecular oxygen(GO:0016705)| iron ion binding(GO:0005506)	K07824	benzoate 4-monooxygenase	ko00362:Benzoate degradation|ko00627:Aminobenzoate degradation|ko01220:Degradation of aromatic compounds	cytochrome P450 monooxygenase pc-bph [Wolfiporia cocos MD-104 SS10]	Cytochrome P450 monooxygenase pc-bph OS=Wolfiporia cocos (strain MD-104) OX=742152 GN=WOLCODRAFT_77097 PE=3 SV=1	KOG0158	Cytochrome P450 CYP3/CYP5/CYP6/CYP9 subfamilies	[Q]	Secondary metabolites biosynthesis, transport and catabolism
contig8_1801676_1803717_mRNA	2	Benzoate 4-monooxygenase OS=Aspergillus niger OX=5061 GN=bphA PE=1 SV=1	p450	oxidation-reduction process(GO:0055114)	0	iron ion binding(GO:0005506)| oxidoreductase activity, acting on paired donors, with incorporation or reduction of molecular oxygen(GO:0016705)| heme binding(GO:0020037)	K07824	benzoate 4-monooxygenase	ko00362:Benzoate degradation|ko00627:Aminobenzoate degradation|ko01220:Degradation of aromatic compounds	cytochrome P450 monooxygenase pc-bph [Wolfiporia cocos MD-104 SS10]	Cytochrome P450 monooxygenase pc-bph OS=Wolfiporia cocos (strain MD-104) OX=742152 GN=WOLCODRAFT_104855 PE=3 SV=1	KOG0158	Cytochrome P450 CYP3/CYP5/CYP6/CYP9 subfamilies	[Q]	Secondary metabolites biosynthesis, transport and catabolism
contig8_1858524_1860968_mRNA	1	Cytochrome P450 52A9 OS=Candida maltosa OX=5479 GN=CYP52A9 PE=1 SV=1	p450	oxidation-reduction process(GO:0055114)	0	oxidoreductase activity, acting on paired donors, with incorporation or reduction of molecular oxygen(GO:0016705)| iron ion binding(GO:0005506)| heme binding(GO:0020037)	NA	NA	NA	cytochrome P450 monooxygenase pc-1 [Wolfiporia cocos MD-104 SS10]	Cytochrome P450 monooxygenase pc-1 OS=Wolfiporia cocos (strain MD-104) OX=742152 GN=WOLCODRAFT_136552 PE=3 SV=1	KOG0157	Cytochrome P450 CYP4/CYP19/CYP26 subfamilies	[I]	Lipid transport and metabolism
contig8_1927796_1929409_mRNA	1	Cytochrome P450 monooxygenase COX2 OS=Coprinopsis cinerea (strain Okayama-7 / 130 / ATCC MYA-4618 / FGSC 9003) OX=240176 GN=COX2 PE=1 SV=1	p450	oxidation-reduction process(GO:0055114)	0	heme binding(GO:0020037)| iron ion binding(GO:0005506)| oxidoreductase activity, acting on paired donors, with incorporation or reduction of molecular oxygen(GO:0016705)	NA	NA	NA	cytochrome P450 [Wolfiporia cocos MD-104 SS10]	Cytochrome P450 OS=Wolfiporia cocos (strain MD-104) OX=742152 GN=WOLCODRAFT_104897 PE=3 SV=1	KOG0156	Cytochrome P450 CYP2 subfamily	[Q]	Secondary metabolites biosynthesis, transport and catabolism
contig8_1927796_1929961_mRNA	1	Cytochrome P450 monooxygenase COX2 OS=Coprinopsis cinerea (strain Okayama-7 / 130 / ATCC MYA-4618 / FGSC 9003) OX=240176 GN=COX2 PE=1 SV=1	p450	oxidation-reduction process(GO:0055114)	0	heme binding(GO:0020037)| iron ion binding(GO:0005506)| oxidoreductase activity, acting on paired donors, with incorporation or reduction of molecular oxygen(GO:0016705)	NA	NA	NA	cytochrome P450 [Wolfiporia cocos MD-104 SS10]	Cytochrome P450 OS=Wolfiporia cocos (strain MD-104) OX=742152 GN=WOLCODRAFT_104897 PE=3 SV=1	KOG0156	Cytochrome P450 CYP2 subfamily	[Q]	Secondary metabolites biosynthesis, transport and catabolism
contig8_1982250_1984259_mRNA	1	Benzoate 4-monooxygenase OS=Aspergillus niger OX=5061 GN=bphA PE=1 SV=1	p450	oxidation-reduction process(GO:0055114)	0	heme binding(GO:0020037)| iron ion binding(GO:0005506)| oxidoreductase activity, acting on paired donors, with incorporation or reduction of molecular oxygen(GO:0016705)	K07824	benzoate 4-monooxygenase	ko00362:Benzoate degradation|ko00627:Aminobenzoate degradation|ko01220:Degradation of aromatic compounds	cytochrome P450 monooxygenase pc-bph [Wolfiporia cocos MD-104 SS10]	Cytochrome P450 monooxygenase pc-bph OS=Wolfiporia cocos (strain MD-104) OX=742152 GN=WOLCODRAFT_77097 PE=3 SV=1	KOG0158	Cytochrome P450 CYP3/CYP5/CYP6/CYP9 subfamilies	[Q]	Secondary metabolites biosynthesis, transport and catabolism
contig8_1982250_1984262_mRNA	1	Benzoate 4-monooxygenase OS=Aspergillus niger OX=5061 GN=bphA PE=1 SV=1	p450	oxidation-reduction process(GO:0055114)	0	heme binding(GO:0020037)| oxidoreductase activity, acting on paired donors, with incorporation or reduction of molecular oxygen(GO:0016705)| iron ion binding(GO:0005506)	K07824	benzoate 4-monooxygenase	ko00362:Benzoate degradation|ko00627:Aminobenzoate degradation|ko01220:Degradation of aromatic compounds	cytochrome P450 monooxygenase pc-bph [Wolfiporia cocos MD-104 SS10]	Cytochrome P450 monooxygenase pc-bph OS=Wolfiporia cocos (strain MD-104) OX=742152 GN=WOLCODRAFT_77097 PE=3 SV=1	KOG0158	Cytochrome P450 CYP3/CYP5/CYP6/CYP9 subfamilies	[Q]	Secondary metabolites biosynthesis, transport and catabolism
contig8_1992505_1994547_mRNA	1	Benzoate 4-monooxygenase OS=Aspergillus niger OX=5061 GN=bphA PE=1 SV=1	p450	oxidation-reduction process(GO:0055114)	0	iron ion binding(GO:0005506)| oxidoreductase activity, acting on paired donors, with incorporation or reduction of molecular oxygen(GO:0016705)| heme binding(GO:0020037)	K07824	benzoate 4-monooxygenase	ko00362:Benzoate degradation|ko00627:Aminobenzoate degradation|ko01220:Degradation of aromatic compounds	cytochrome P450 monooxygenase pc-bph [Wolfiporia cocos MD-104 SS10]	Cytochrome P450 monooxygenase pc-bph OS=Wolfiporia cocos (strain MD-104) OX=742152 GN=WOLCODRAFT_104855 PE=3 SV=1	KOG0158	Cytochrome P450 CYP3/CYP5/CYP6/CYP9 subfamilies	[Q]	Secondary metabolites biosynthesis, transport and catabolism
contig9_1211015_1214916_mRNA	3	Cytochrome P450 monooxygenase CLM2 OS=Gibberella zeae (strain PH-1 / ATCC MYA-4620 / FGSC 9075 / NRRL 31084) OX=229533 GN=CLM2 PE=3 SV=1	p450	oxidation-reduction process(GO:0055114)	0	oxidoreductase activity, acting on paired donors, with incorporation or reduction of molecular oxygen(GO:0016705)| iron ion binding(GO:0005506)| heme binding(GO:0020037)	NA	NA	NA	cytochrome P450 [Laetiporus sulphureus 93-53]	Cytochrome P450 OS=Laetiporus sulphureus 93-53 OX=1314785 GN=LAESUDRAFT_737356 PE=4 SV=1	KOG0156	Cytochrome P450 CYP2 subfamily	[Q]	Secondary metabolites biosynthesis, transport and catabolism
contig1_2097382_2098035_mRNA	1	Cytochrome c oxidase subunit 6A, mitochondrial OS=Saccharomyces cerevisiae (strain ATCC 204508 / S288c) OX=559292 GN=COX13 PE=1 SV=1	COX6A	0	mitochondrial respiratory chain complex IV(GO:0005751)| mitochondrial inner membrane(GO:0005743)	cytochrome-c oxidase activity(GO:0004129)	K02266	cytochrome c oxidase subunit 6a	ko00190:Oxidative phosphorylation|ko04260:Cardiac muscle contraction|ko04932:Non-alcoholic fatty liver disease (NAFLD)|ko05010:Alzheimer's disease|ko05012:Parkinson's disease|ko05016:Huntington's disease	mitochondrial cytochrome c oxidase subunit VIa [Wolfiporia cocos MD-104 SS10]	Mitochondrial cytochrome c oxidase subunit VIa OS=Wolfiporia cocos (strain MD-104) OX=742152 GN=WOLCODRAFT_147939 PE=3 SV=1	KOG3469	Cytochrome c oxidase, subunit VIa/COX13	[C]	Energy production and conversion
contig1_436706_436909_mRNA	1	Cytochrome P450 monooxygenase CLM2 OS=Gibberella zeae (strain PH-1 / ATCC MYA-4620 / FGSC 9075 / NRRL 31084) OX=229533 GN=CLM2 PE=3 SV=1	NA	NA	NA	NA	NA	NA	NA	cytochrome P450 [Wolfiporia cocos MD-104 SS10]	Cytochrome P450 OS=Wolfiporia cocos (strain MD-104) OX=742152 GN=WOLCODRAFT_61780 PE=3 SV=1	NA	NA	NA	NA
contig1_436943_437547_mRNA	1	0	NA	NA	NA	NA	NA	NA	NA	cytochrome P450 [Wolfiporia cocos MD-104 SS10]	Cytochrome P450 OS=Wolfiporia cocos (strain MD-104) OX=742152 GN=WOLCODRAFT_61780 PE=3 SV=1	NA	NA	NA	NA
contig1_437048_437925_mRNA	1	0	NA	NA	NA	NA	NA	NA	NA	cytochrome P450 [Wolfiporia cocos MD-104 SS10]	Cytochrome P450 OS=Wolfiporia cocos (strain MD-104) OX=742152 GN=WOLCODRAFT_61780 PE=3 SV=1	NA	NA	NA	NA
contig10_1298940_1299737_mRNA	1	Cytochrome b5 reductase 4 OS=Xenopus tropicalis OX=8364 GN=cyb5r4 PE=2 SV=1	Cyt-b5	NA	NA	NA	NA	NA	NA	cytochrome b5 [Wolfiporia cocos MD-104 SS10]	Cytochrome b5 OS=Wolfiporia cocos (strain MD-104) OX=742152 GN=WOLCODRAFT_101528 PE=3 SV=1	KOG0536	Flavohemoprotein b5+b5R	[C]	Energy production and conversion
contig10_266808_267248_mRNA	1	Cytochrome c oxidase assembly protein COX11, mitochondrial OS=Saccharomyces cerevisiae (strain ATCC 204508 / S288c) OX=559292 GN=COX11 PE=1 SV=2	CtaG_Cox11	0	0	copper ion binding(GO:0005507)	K02258	cytochrome c oxidase assembly protein subunit 11	ko00190:Oxidative phosphorylation	cytochrome oxidase assembly factor [Wolfiporia cocos MD-104 SS10]	Cytochrome oxidase assembly factor OS=Wolfiporia cocos (strain MD-104) OX=742152 GN=WOLCODRAFT_152440 PE=3 SV=1	KOG2540	Cytochrome oxidase assembly factor COX11	[O]	Posttranslational modification, protein turnover, chaperones
contig10_266811_267906_mRNA	1	Cytochrome c oxidase assembly protein COX11, mitochondrial OS=Saccharomyces cerevisiae (strain ATCC 204508 / S288c) OX=559292 GN=COX11 PE=1 SV=2	CtaG_Cox11	0	0	copper ion binding(GO:0005507)	K02258	cytochrome c oxidase assembly protein subunit 11	ko00190:Oxidative phosphorylation	cytochrome oxidase assembly factor [Wolfiporia cocos MD-104 SS10]	Cytochrome oxidase assembly factor OS=Wolfiporia cocos (strain MD-104) OX=742152 GN=WOLCODRAFT_152440 PE=3 SV=1	KOG2540	Cytochrome oxidase assembly factor COX11	[O]	Posttranslational modification, protein turnover, chaperones
contig109_8333_8707_mRNA	1	0	NA	NA	NA	NA	NA	NA	NA	cytochrome P450 [Wolfiporia cocos MD-104 SS10]	Cytochrome P450 OS=Wolfiporia cocos (strain MD-104) OX=742152 GN=WOLCODRAFT_72958 PE=4 SV=1	NA	NA	NA	NA
contig11_908704_909452_mRNA	1	Damage response protein 1 OS=Saccharomyces cerevisiae (strain ATCC 204508 / S288c) OX=559292 GN=DAP1 PE=1 SV=1	Cyt-b5	NA	NA	NA	K17278	membrane-associated progesterone receptor component	NA:NA	cytochrome b5 [Wolfiporia cocos MD-104 SS10]	Cytochrome b5 OS=Wolfiporia cocos (strain MD-104) OX=742152 GN=WOLCODRAFT_139568 PE=3 SV=1	KOG1110	Putative steroid membrane receptor Hpr6.6/25-Dx	[R]	General function prediction only
contig17_325100_325765_mRNA	1	Probable steroid-binding protein 3 OS=Arabidopsis thaliana OX=3702 GN=MP3 PE=1 SV=1	Cyt-b5	NA	NA	NA	NA	NA	NA	cytochrome b5 [Wolfiporia cocos MD-104 SS10]	Cytochrome b5 OS=Wolfiporia cocos (strain MD-104) OX=742152 GN=WOLCODRAFT_108004 PE=3 SV=1	KOG1110	Putative steroid membrane receptor Hpr6.6/25-Dx	[R]	General function prediction only
contig2_1687292_1689652_mRNA	3	NADPH--cytochrome P450 reductase OS=Phanerochaete chrysosporium OX=5306 GN=CPR PE=2 SV=1	Flavodoxin_1	oxidation-reduction process(GO:0055114)	0	oxidoreductase activity(GO:0016491)| FMN binding(GO:0010181)	K00327	NADPH-ferrihemoprotein reductase	NA:NA	cytochrome P450 reductase [Wolfiporia cocos]	NADPH--cytochrome P450 reductase OS=Wolfiporia cocos OX=81056 GN=cpr PE=2 SV=1	KOG1158	NADP/FAD dependent oxidoreductase	[C]	Energy production and conversion
contig2_1687295_1689652_mRNA	3	NADPH--cytochrome P450 reductase OS=Phanerochaete chrysosporium OX=5306 GN=CPR PE=2 SV=1	Flavodoxin_1	oxidation-reduction process(GO:0055114)	0	oxidoreductase activity(GO:0016491)| FMN binding(GO:0010181)	K00327	NADPH-ferrihemoprotein reductase	NA:NA	cytochrome P450 reductase [Wolfiporia cocos]	NADPH--cytochrome P450 reductase OS=Wolfiporia cocos OX=81056 GN=cpr PE=2 SV=1	KOG1158	NADP/FAD dependent oxidoreductase	[C]	Energy production and conversion
contig2_3182827_3182982_mRNA	1	0	NA	NA	NA	NA	NA	NA	NA	cytochrome P450 [Wolfiporia cocos MD-104 SS10]	Cytochrome P450 OS=Wolfiporia cocos (strain MD-104) OX=742152 GN=WOLCODRAFT_99038 PE=3 SV=1	NA	NA	NA	NA
contig2_3515554_3516575_mRNA	1	0	NA	NA	NA	NA	NA	NA	NA	cytochrome P450 [Wolfiporia cocos MD-104 SS10]	Cytochrome P450 OS=Wolfiporia cocos (strain MD-104) OX=742152 GN=WOLCODRAFT_150579 PE=3 SV=1	NA	NA	NA	NA
contig24_478207_478755_mRNA	1	Cytochrome c OS=Ustilago sphaerogena OX=5271 PE=1 SV=1	Cytochrom_C	0	0	heme binding(GO:0020037)| electron transfer activity(GO:0009055)	K08738	cytochrome c	ko00920:Sulfur metabolism|ko01524:Platinum drug resistance|ko02020:Two-component system|ko04115:p53 signaling pathway|ko04210:Apoptosis|ko04214:Apoptosis - fly|ko04215:Apoptosis - multiple species|ko04932:Non-alcoholic fatty liver disease (NAFLD)|ko05010:Alzheimer's disease|ko05012:Parkinson's disease|ko05014:Amyotrophic lateral sclerosis (ALS)|ko05016:Huntington's disease|ko05134:Legionellosis|k…	cytochrome-c from the OXPHOS pathway [Wolfiporia cocos MD-104 SS10]	Cytochrome-c from the OXPHOS pathway OS=Wolfiporia cocos (strain MD-104) OX=742152 GN=WOLCODRAFT_29489 PE=3 SV=1	KOG3453	Cytochrome c	[C]	Energy production and conversion
contig24_478305_478755_mRNA	1	0	NA	NA	NA	NA	NA	NA	NA	TPA: cytochrome c (Eurofung) [Aspergillus nidulans FGSC A4]	0	NA	NA	NA	NA
contig28_537562_538350_mRNA	1	Succinate dehydrogenase cytochrome b560 subunit, mitochondrial OS=Cricetulus griseus OX=10029 GN=SDHC PE=2 SV=1	Sdh_cyt	0	0	oxidoreductase activity, acting on the CH-CH group of donors(GO:0016627)	K00236	succinate dehydrogenase (ubiquinone) cytochrome b560 subunit	ko00020:Citrate cycle (TCA cycle)|ko00190:Oxidative phosphorylation|ko01200:Carbon metabolism|ko04932:Non-alcoholic fatty liver disease (NAFLD)|ko05010:Alzheimer's disease|ko05012:Parkinson's disease|ko05016:Huntington's disease	succinate dehydrogenase cytochrome b560 subunit [Wolfiporia cocos MD-104 SS10]	Succinate dehydrogenase cytochrome b560 subunit OS=Wolfiporia cocos (strain MD-104) OX=742152 GN=WOLCODRAFT_102506 PE=4 SV=1	NA	NA	NA	NA
contig29_616553_618064_mRNA	1	Cytochrome c peroxidase, mitochondrial OS=Cryptococcus neoformans var. neoformans serotype D (strain B-3501A) OX=283643 GN=CCP1 PE=3 SV=1	peroxidase	oxidation-reduction process(GO:0055114)| response to oxidative stress(GO:0006979)	0	heme binding(GO:0020037)| peroxidase activity(GO:0004601)	K00428	cytochrome c peroxidase	NA:NA	cytochrome c peroxidase [Wolfiporia cocos MD-104 SS10]	Peroxidase OS=Wolfiporia cocos (strain MD-104) OX=742152 GN=CCP1 PE=3 SV=1	NA	NA	NA	NA
contig3_2018874_2019652_mRNA	1	Putative cytochrome c1 heme lyase OS=Schizosaccharomyces pombe (strain 972 / ATCC 24843) OX=284812 GN=SPAC24C9.02c PE=3 SV=1	Cyto_heme_lyase	0	mitochondrion(GO:0005739)	holocytochrome-c synthase activity(GO:0004408)	K01764	cytochrome c heme-lyase	ko00860:Porphyrin and chlorophyll metabolism	cytochrome C1 heme lyase [Wolfiporia cocos MD-104 SS10]	Cytochrome c heme lyase OS=Wolfiporia cocos (strain MD-104) OX=742152 GN=WOLCODRAFT_66362 PE=3 SV=1	KOG3996	Holocytochrome c synthase/heme-lyase	[O]	Posttranslational modification, protein turnover, chaperones
contig3_2206983_2207520_mRNA	1	Cytochrome b-c1 complex subunit 7 OS=Neurospora crassa (strain ATCC 24698 / 74-OR23-1A / CBS 708.71 / DSM 1257 / FGSC 987) OX=367110 GN=qcr-7 PE=3 SV=1	UCR_14kD	mitochondrial electron transport, ubiquinol to cytochrome c(GO:0006122)	mitochondrial respiratory chain complex III(GO:0005750)	0	K00417	ubiquinol-cytochrome c reductase subunit 7	ko00190:Oxidative phosphorylation|ko04260:Cardiac muscle contraction|ko04932:Non-alcoholic fatty liver disease (NAFLD)|ko05010:Alzheimer's disease|ko05012:Parkinson's disease|ko05016:Huntington's disease	cytochrome bd ubiquinol oxidase subunit [Wolfiporia cocos MD-104 SS10]	Cytochrome b-c1 complex subunit 7 OS=Wolfiporia cocos (strain MD-104) OX=742152 GN=WOLCODRAFT_161511 PE=3 SV=1	KOG3440	Ubiquinol cytochrome c reductase, subunit QCR7	[C]	Energy production and conversion
contig3_2254657_2257189_mRNA	2	D-lactate dehydrogenase [cytochrome], mitochondrial OS=Kluyveromyces lactis (strain ATCC 8585 / CBS 2359 / DSM 70799 / NBRC 1267 / NRRL Y-1140 / WM37) OX=284590 GN=DLD1 PE=3 SV=2	FAD-oxidase_C	oxidation-reduction process(GO:0055114)	0	catalytic activity(GO:0003824)| oxidoreductase activity(GO:0016491)| flavin adenine dinucleotide binding(GO:0050660)	K00102	D-lactate dehydrogenase (cytochrome)	ko00620:Pyruvate metabolism	D-lactate dehydrogenase cytochrome oxidoreductase [Wolfiporia cocos MD-104 SS10]	D-lactate dehydrogenase cytochrome oxidoreductase OS=Wolfiporia cocos (strain MD-104) OX=742152 GN=WOLCODRAFT_149315 PE=4 SV=1	KOG1231	Proteins containing the FAD binding domain	[C]	Energy production and conversion
contig3_2916568_2918975_mRNA	1	Cytochrome P450 monooxygenase COX2 OS=Coprinopsis cinerea (strain Okayama-7 / 130 / ATCC MYA-4618 / FGSC 9003) OX=240176 GN=COX2 PE=1 SV=1	NA	NA	NA	NA	NA	NA	NA	cytochrome P450 [Wolfiporia cocos MD-104 SS10]	Cytochrome P450 OS=Wolfiporia cocos (strain MD-104) OX=742152 GN=WOLCODRAFT_161682 PE=3 SV=1	NA	NA	NA	NA
contig3_750254_750972_mRNA	1	Cytochrome c oxidase polypeptide 5, mitochondrial OS=Neurospora crassa (strain ATCC 24698 / 74-OR23-1A / CBS 708.71 / DSM 1257 / FGSC 987) OX=367110 GN=cya-4 PE=3 SV=2	COX4	0	0	cytochrome-c oxidase activity(GO:0004129)	K02263	cytochrome c oxidase subunit 4	ko00190:Oxidative phosphorylation|ko04260:Cardiac muscle contraction|ko04932:Non-alcoholic fatty liver disease (NAFLD)|ko05010:Alzheimer's disease|ko05012:Parkinson's disease|ko05016:Huntington's disease	cytochrome c oxidase subunit IV [Wolfiporia cocos MD-104 SS10]	Cytochrome c oxidase subunit IV OS=Wolfiporia cocos (strain MD-104) OX=742152 GN=WOLCODRAFT_87633 PE=4 SV=1	KOG4075	Cytochrome c oxidase, subunit IV/COX5b	[C]	Energy production and conversion
contig44_271375_272112_mRNA	1	0	NA	NA	NA	NA	NA	NA	NA	cytochrome P450 monooxygenase pc-bph [Wolfiporia cocos MD-104 SS10]	Cytochrome P450 monooxygenase pc-bph OS=Wolfiporia cocos (strain MD-104) OX=742152 GN=WOLCODRAFT_154264 PE=3 SV=1	NA	NA	NA	NA
contig5_1114910_1115792_mRNA	1	Cytochrome b5 OS=Mortierella alpina OX=64518 PE=1 SV=1	Cyt-b5	NA	NA	NA	NA	NA	NA	cytochrome b5 [Wolfiporia cocos MD-104 SS10]	Cytochrome b5 OS=Wolfiporia cocos (strain MD-104) OX=742152 GN=WOLCODRAFT_24808 PE=3 SV=1	KOG0537	Cytochrome b5	[C]	Energy production and conversion
contig54_35541_35922_mRNA	1	0	NA	NA	NA	NA	NA	NA	NA	cytochrome P450, partial [Wolfiporia cocos MD-104 SS10]	Cytochrome P450 (Fragment) OS=Wolfiporia cocos (strain MD-104) OX=742152 GN=WOLCODRAFT_86069 PE=3 SV=1	NA	NA	NA	NA
contig55_103303_103602_mRNA	1	Cytochrome c oxidase subunit 1 OS=Ustilago maydis (strain 521 / FGSC 9021) OX=237631 GN=COX1 PE=3 SV=1	NA	NA	NA	NA	NA	NA	NA	cytochrome c oxidase subunit 1 (mitochondrion) [Fomitopsis palustris]	Cytochrome c oxidase subunit 1 OS=Fomitopsis palustris OX=186125 GN=cox1 PE=3 SV=1	KOG4769	Cytochrome c oxidase, subunit I	[C]	Energy production and conversion
contig6_451249_453434_mRNA	1	0	UCR_hinge	NA	NA	NA	NA	NA	NA	Non-heme 11 kDa protein of cytochrome bc1 complex [Wolfiporia cocos MD-104 SS10]	Non-heme 11 kDa protein of cytochrome bc1 complex OS=Wolfiporia cocos (strain MD-104) OX=742152 GN=WOLCODRAFT_138276 PE=4 SV=1	NA	NA	NA	NA
contig78_43123_45674_mRNA	1	0	UCR_hinge	NA	NA	NA	NA	NA	NA	Non-heme 11 kDa protein of cytochrome bc1 complex [Wolfiporia cocos MD-104 SS10]	Non-heme 11 kDa protein of cytochrome bc1 complex OS=Wolfiporia cocos (strain MD-104) OX=742152 GN=WOLCODRAFT_138276 PE=4 SV=1	NA	NA	NA	NA
contig8_1828719_1829614_mRNA	1	Putative cytochrome c heme lyase OS=Schizosaccharomyces pombe (strain 972 / ATCC 24843) OX=284812 GN=SPBC26H8.12 PE=3 SV=1	Cyto_heme_lyase	0	mitochondrion(GO:0005739)	holocytochrome-c synthase activity(GO:0004408)	K01764	cytochrome c heme-lyase	ko00860:Porphyrin and chlorophyll metabolism	cytochrome c and c1 heme-lyase [Wolfiporia cocos MD-104 SS10]	Cytochrome c heme lyase OS=Wolfiporia cocos (strain MD-104) OX=742152 GN=WOLCODRAFT_77296 PE=3 SV=1	KOG3996	Holocytochrome c synthase/heme-lyase	[O]	Posttranslational modification, protein turnover, chaperones
contig8_7067_12488_mRNA	3	Cytochrome c1, heme protein, mitochondrial OS=Kluyveromyces lactis (strain ATCC 8585 / CBS 2359 / DSM 70799 / NBRC 1267 / NRRL Y-1140 / WM37) OX=284590 GN=CYT1 PE=3 SV=1	Cytochrom_C1	0	0	catalytic activity(GO:0003824)| electron transfer activity(GO:0009055)| heme binding(GO:0020037)	NA	NA	NA	Cytochrome c1, heme protein, mitochondrial [Trametes pubescens]	Cytochrome c1, heme protein, mitochondrial OS=Trametes pubescens OX=154538 GN=TRAPUB_6542 PE=4 SV=1	KOG3052	Cytochrome c1	[C]	Energy production and conversion
contig8_811560_812010_mRNA	1	Cytochrome b2, mitochondrial OS=Wickerhamomyces anomalus OX=4927 GN=CYB2 PE=1 SV=2	Cyt-b5	NA	NA	NA	NA	NA	NA	cytochrome b5 [Wolfiporia cocos MD-104 SS10]	Cytochrome b5 OS=Wolfiporia cocos (strain MD-104) OX=742152 GN=WOLCODRAFT_139082 PE=3 SV=1	KOG0537	Cytochrome b5	[C]	Energy production and conversion
contig1_106101_108265_mRNA	2	NADH-cytochrome b5 reductase 2 OS=Ustilago maydis (strain 521 / FGSC 9021) OX=237631 GN=MCR1 PE=3 SV=1	NAD_binding_1	oxidation-reduction process(GO:0055114)	0	oxidoreductase activity(GO:0016491)	K00326	cytochrome-b5 reductase	ko00520:Amino sugar and nucleotide sugar metabolism	ferredoxin reductase-like C-terminal NADP-linked domain-containing protein [Wolfiporia cocos MD-104 SS10]	NADH-cytochrome b5 reductase OS=Wolfiporia cocos (strain MD-104) OX=742152 GN=WOLCODRAFT_22732 PE=3 SV=1	KOG0534	NADH-cytochrome b-5 reductase	[C]	Energy production and conversion
contig1_2911428_2914146_mRNA	2	NADH-cytochrome b5 reductase 1 OS=Laccaria bicolor (strain S238N-H82 / ATCC MYA-4686) OX=486041 GN=MCR1.1 PE=3 SV=1	FAD_binding_6	oxidation-reduction process(GO:0055114)	0	oxidoreductase activity(GO:0016491)	K00326	cytochrome-b5 reductase	ko00520:Amino sugar and nucleotide sugar metabolism	ferredoxin reductase-like C-terminal NADP-linked domain-containing protein [Wolfiporia cocos MD-104 SS10]	NADH-cytochrome b5 reductase OS=Wolfiporia cocos (strain MD-104) OX=742152 GN=WOLCODRAFT_22092 PE=3 SV=1	KOG0534	NADH-cytochrome b-5 reductase	[C]	Energy production and conversion
contig1_3043385_3048349_mRNA	4	Cytochrome b2, mitochondrial OS=Wickerhamomyces anomalus OX=4927 GN=CYB2 PE=1 SV=2	FMN_dh	0	0	oxidoreductase activity(GO:0016491)	NA	NA	NA	hypothetical protein WOLCODRAFT_136908 [Wolfiporia cocos MD-104 SS10]	Uncharacterized protein OS=Wolfiporia cocos (strain MD-104) OX=742152 GN=WOLCODRAFT_136908 PE=3 SV=1	KOG0538	Glycolate oxidase	[C]	Energy production and conversion
contig1_3742728_3743204_mRNA	1	Cytochrome c oxidase assembly protein COX19 OS=Ustilago maydis (strain 521 / FGSC 9021) OX=237631 GN=COX19 PE=3 SV=2	NA	NA	NA	NA	K18183	cytochrome c oxidase assembly protein subunit 19	NA:NA	hypothetical protein WOLCODRAFT_86679 [Wolfiporia cocos MD-104 SS10]	Uncharacterized protein OS=Wolfiporia cocos (strain MD-104) OX=742152 GN=WOLCODRAFT_86679 PE=4 SV=1	KOG3477	Putative cytochrome c oxidase, subunit COX19	[C]	Energy production and conversion
contig1_5307153_5310918_mRNA	4	Cytochrome b2, mitochondrial OS=Wickerhamomyces anomalus OX=4927 GN=CYB2 PE=1 SV=2	UPF0016	0	0	oxidoreductase activity(GO:0016491)	K00101	L-lactate dehydrogenase (cytochrome)	ko00620:Pyruvate metabolism	hypothetical protein WOLCODRAFT_134829 [Wolfiporia cocos MD-104 SS10]	Uncharacterized protein OS=Wolfiporia cocos (strain MD-104) OX=742152 GN=WOLCODRAFT_134829 PE=3 SV=1	KOG0538	Glycolate oxidase	[C]	Energy production and conversion
contig1_576694_578936_mRNA	2	Cytochrome c oxidase subunit 6, mitochondrial OS=Saccharomyces cerevisiae (strain ATCC 204508 / S288c) OX=559292 GN=COX6 PE=1 SV=1	Ank_2	0	mitochondrial inner membrane(GO:0005743)	cytochrome-c oxidase activity(GO:0004129)	NA	NA	NA	predicted protein [Fibroporia radiculosa]	Uncharacterized protein OS=Fibroporia radiculosa OX=599839 GN=FIBRA_03501 PE=4 SV=1	KOG4077	Cytochrome c oxidase, subunit Va/COX6	[C]	Energy production and conversion
contig10_305219_305813_mRNA	1	Cytochrome c oxidase subunit 4, mitochondrial OS=Neurospora crassa (strain ATCC 24698 / 74-OR23-1A / CBS 708.71 / DSM 1257 / FGSC 987) OX=367110 GN=cox-4 PE=3 SV=2	COX5B	0	mitochondrial envelope(GO:0005740)	cytochrome-c oxidase activity(GO:0004129)	K02265	cytochrome c oxidase subunit 5b	ko00190:Oxidative phosphorylation|ko04260:Cardiac muscle contraction|ko04932:Non-alcoholic fatty liver disease (NAFLD)|ko05010:Alzheimer's disease|ko05012:Parkinson's disease|ko05016:Huntington's disease	COX5B-domain-containing protein [Wolfiporia cocos MD-104 SS10]	COX5B-domain-containing protein OS=Wolfiporia cocos (strain MD-104) OX=742152 GN=WOLCODRAFT_137887 PE=4 SV=1	KOG3352	Cytochrome c oxidase, subunit Vb/COX4	[C]	Energy production and conversion
contig14_1240600_1242848_mRNA	2	Cytochrome b2, mitochondrial OS=Wickerhamomyces anomalus OX=4927 GN=CYB2 PE=1 SV=2	Cyt-b5	0	0	oxidoreductase activity(GO:0016491)	K00101	L-lactate dehydrogenase (cytochrome)	ko00620:Pyruvate metabolism	glyoxylate dehydrogenase [Wolfiporia cocos MD-104 SS10]	Glyoxylate dehydrogenase OS=Wolfiporia cocos (strain MD-104) OX=742152 GN=WOLCODRAFT_28650 PE=3 SV=1	KOG0538	Glycolate oxidase	[C]	Energy production and conversion
contig14_855147_860019_mRNA	2	Cytochrome b2, mitochondrial OS=Wickerhamomyces anomalus OX=4927 GN=CYB2 PE=1 SV=2	FMN_dh	0	0	protein binding(GO:0005515)| oxidoreductase activity(GO:0016491)	K00101	L-lactate dehydrogenase (cytochrome)	ko00620:Pyruvate metabolism	hypothetical protein WOLCODRAFT_140500 [Wolfiporia cocos MD-104 SS10]	Uncharacterized protein OS=Wolfiporia cocos (strain MD-104) OX=742152 GN=WOLCODRAFT_140500 PE=3 SV=1	KOG0538	Glycolate oxidase	[C]	Energy production and conversion
contig14_856914_859478_mRNA	2	Cytochrome b2, mitochondrial OS=Wickerhamomyces anomalus OX=4927 GN=CYB2 PE=1 SV=2	FMN_dh	0	0	oxidoreductase activity(GO:0016491)	K00101	L-lactate dehydrogenase (cytochrome)	ko00620:Pyruvate metabolism	hypothetical protein WOLCODRAFT_140500 [Wolfiporia cocos MD-104 SS10]	Uncharacterized protein OS=Wolfiporia cocos (strain MD-104) OX=742152 GN=WOLCODRAFT_140500 PE=3 SV=1	KOG0538	Glycolate oxidase	[C]	Energy production and conversion
contig2_1284179_1285063_mRNA	1	Cytochrome P450 monooxygenase mpaDE OS=Penicillium brevicompactum OX=5074 GN=mpaDE PE=1 SV=1	Lactamase_B	NA	NA	NA	NA	NA	NA	Metallo-hydrolase/oxidoreductase [Wolfiporia cocos MD-104 SS10]	Metallo-hydrolase/oxidoreductase OS=Wolfiporia cocos (strain MD-104) OX=742152 GN=WOLCODRAFT_142874 PE=4 SV=1	NA	NA	NA	NA
contig2_3131317_3135554_mRNA	2	Cytochrome b2, mitochondrial OS=Wickerhamomyces anomalus OX=4927 GN=CYB2 PE=1 SV=2	FMN_dh	0	0	oxidoreductase activity(GO:0016491)	NA	NA	NA	hypothetical protein WOLCODRAFT_136908 [Wolfiporia cocos MD-104 SS10]	Uncharacterized protein OS=Wolfiporia cocos (strain MD-104) OX=742152 GN=WOLCODRAFT_136908 PE=3 SV=1	KOG0538	Glycolate oxidase	[C]	Energy production and conversion
contig21_61495_62031_mRNA	1	Cytochrome c oxidase subunit 6B OS=Schizosaccharomyces pombe (strain 972 / ATCC 24843) OX=284812 GN=cox12 PE=3 SV=2	COX6B	0	mitochondrion(GO:0005739)	0	K02267	cytochrome c oxidase subunit 6b	ko00190:Oxidative phosphorylation|ko04260:Cardiac muscle contraction|ko04932:Non-alcoholic fatty liver disease (NAFLD)|ko05010:Alzheimer's disease|ko05012:Parkinson's disease|ko05016:Huntington's disease	transporter [Ganoderma sinense ZZ0214-1]	Transporter OS=Ganoderma sinense ZZ0214-1 OX=1077348 GN=GSI_08101 PE=4 SV=1	KOG3057	Cytochrome c oxidase, subunit VIb/COX12	[C]	Energy production and conversion
contig3_146969_147494_mRNA	1	Cytochrome c oxidase assembly protein COX16, mitochondrial OS=Cryptococcus neoformans var. neoformans serotype D (strain B-3501A) OX=283643 GN=COX16 PE=3 SV=1	COX16	0	mitochondrial membrane(GO:0031966)	0	K18182	cytochrome c oxidase assembly protein subunit 16	NA:NA	hypothetical protein WOLCODRAFT_113885 [Wolfiporia cocos MD-104 SS10]	Uncharacterized protein OS=Wolfiporia cocos (strain MD-104) OX=742152 GN=WOLCODRAFT_113885 PE=4 SV=1	NA	NA	NA	NA
contig3_2915951_2918615_mRNA	1	Cytochrome P450 monooxygenase COX2 OS=Coprinopsis cinerea (strain Okayama-7 / 130 / ATCC MYA-4618 / FGSC 9003) OX=240176 GN=COX2 PE=1 SV=1	NA	NA	NA	NA	NA	NA	NA	hypothetical protein WOLCODRAFT_158381 [Wolfiporia cocos MD-104 SS10]	Uncharacterized protein OS=Wolfiporia cocos (strain MD-104) OX=742152 GN=WOLCODRAFT_158381 PE=4 SV=1	NA	NA	NA	NA
contig34_264199_265087_mRNA	1	Succinate dehydrogenase [ubiquinone] cytochrome b small subunit, mitochondrial OS=Neurospora crassa (strain ATCC 24698 / 74-OR23-1A / CBS 708.71 / DSM 1257 / FGSC 987) OX=367110 GN=B18P24.060 PE=3 SV=1	CybS	NA	NA	NA	K00237	succinate dehydrogenase (ubiquinone) membrane anchor subunit	ko00020:Citrate cycle (TCA cycle)|ko00190:Oxidative phosphorylation|ko01200:Carbon metabolism|ko04932:Non-alcoholic fatty liver disease (NAFLD)|ko05010:Alzheimer's disease|ko05012:Parkinson's disease|ko05016:Huntington's disease	mitochondrial inner membrane protein [Wolfiporia cocos MD-104 SS10]	Succinate dehydrogenase [ubiquinone] cytochrome b small subunit OS=Wolfiporia cocos (strain MD-104) OX=742152 GN=WOLCODRAFT_133512 PE=3 SV=1	KOG4097	Succinate dehydrogenase membrane anchor subunit and related proteins	[U]	Intracellular trafficking, secretion, and vesicular transport
contig4_2204929_2207020_mRNA	2	Acyl-lipid omega-3 desaturase (cytochrome b5), endoplasmic reticulum OS=Mortierella alpina OX=64518 GN=MAW3 PE=1 SV=1	FA_desaturase	lipid metabolic process(GO:0006629)| oxidation-reduction process(GO:0055114)	0	oxidoreductase activity, acting on paired donors, with oxidation of a pair of donors resulting in the reduction of molecular oxygen to two molecules of water(GO:0016717)	NA	NA	NA	hypothetical protein WOLCODRAFT_124504 [Wolfiporia cocos MD-104 SS10]	Uncharacterized protein OS=Wolfiporia cocos (strain MD-104) OX=742152 GN=WOLCODRAFT_124504 PE=4 SV=1	NA	NA	NA	NA
contig40_453827_459009_mRNA	2	Cytochrome b2, mitochondrial OS=Wickerhamomyces anomalus OX=4927 GN=CYB2 PE=1 SV=2	FMN_dh	0	0	oxidoreductase activity(GO:0016491)	NA	NA	NA	hypothetical protein WOLCODRAFT_136908 [Wolfiporia cocos MD-104 SS10]	Uncharacterized protein OS=Wolfiporia cocos (strain MD-104) OX=742152 GN=WOLCODRAFT_136908 PE=3 SV=1	KOG0538	Glycolate oxidase	[C]	Energy production and conversion
contig40_456718_459009_mRNA	2	Cytochrome b2, mitochondrial OS=Wickerhamomyces anomalus OX=4927 GN=CYB2 PE=1 SV=2	FMN_dh	0	0	oxidoreductase activity(GO:0016491)	NA	NA	NA	hypothetical protein WOLCODRAFT_136908 [Wolfiporia cocos MD-104 SS10]	Uncharacterized protein OS=Wolfiporia cocos (strain MD-104) OX=742152 GN=WOLCODRAFT_136908 PE=3 SV=1	KOG0538	Glycolate oxidase	[C]	Energy production and conversion
contig44_197183_197707_mRNA	1	Cytochrome c oxidase-assembly factor COX23, mitochondrial OS=Cryptococcus neoformans var. neoformans serotype D (strain B-3501A) OX=283643 GN=COX23 PE=3 SV=1	MTCP1	NA	NA	NA	K18185	cytochrome c oxidase assembly protein subunit 23	NA:NA	hypothetical protein WOLCODRAFT_123241 [Wolfiporia cocos MD-104 SS10]	Uncharacterized protein OS=Wolfiporia cocos (strain MD-104) OX=742152 GN=WOLCODRAFT_123241 PE=4 SV=1	KOG4618	Uncharacterized conserved protein	[S]	Function unknown
contig5_1496292_1496615_mRNA	1	Cytochrome c oxidase assembly factor 5 OS=Bos taurus OX=9913 GN=COA5 PE=3 SV=1	Pet191_N	NA	NA	NA	K18178	cytochrome c oxidase assembly factor 5	NA:NA	hypothetical protein WOLCODRAFT_69748 [Wolfiporia cocos MD-104 SS10]	Uncharacterized protein OS=Wolfiporia cocos (strain MD-104) OX=742152 GN=WOLCODRAFT_69748 PE=4 SV=1	KOG4114	Cytochrome c oxidase assembly protein PET191	[O]	Posttranslational modification, protein turnover, chaperones
contig5_764750_766708_mRNA	1	Cytochrome c oxidase assembly protein COX15 OS=Saccharomyces cerevisiae (strain ATCC 204508 / S288c) OX=559292 GN=COX15 PE=3 SV=1	COX15-CtaA	oxidation-reduction process(GO:0055114)| heme a biosynthetic process(GO:0006784)	integral component of membrane(GO:0016021)	oxidoreductase activity, acting on the CH-CH group of donors(GO:0016627)	K02259	cytochrome c oxidase assembly protein subunit 15	ko00190:Oxidative phosphorylation|ko00860:Porphyrin and chlorophyll metabolism|ko02020:Two-component system	COX15-CtaA-domain-containing protein [Wolfiporia cocos MD-104 SS10]	COX15-CtaA-domain-containing protein OS=Wolfiporia cocos (strain MD-104) OX=742152 GN=WOLCODRAFT_69826 PE=3 SV=1	KOG2725	Cytochrome oxidase assembly factor COX15	[O]	Posttranslational modification, protein turnover, chaperones
contig55_24598_25131_mRNA	1	Cytochrome b OS=Strobilurus tenacellus OX=41251 GN=COB PE=2 SV=1	Cytochrome_B	0	membrane(GO:0016020)	oxidoreductase activity(GO:0016491)| electron transfer activity(GO:0009055)	NA	NA	NA	hypothetical protein POSPLADRAFT_1160997 [Postia placenta MAD-698-R-SB12]	Uncharacterized protein OS=Postia placenta MAD-698-R-SB12 OX=670580 GN=POSPLADRAFT_1160997 PE=4 SV=1	KOG4663	Cytochrome b	[C]	Energy production and conversion
contig55_93865_94185_mRNA	1	Cytochrome c oxidase subunit 3 OS=Schizophyllum commune OX=5334 GN=COIII PE=3 SV=2	COX3	0	membrane(GO:0016020)	heme-copper terminal oxidase activity(GO:0015002)	NA	NA	NA	hypothetical protein POSPLADRAFT_1160968, partial [Postia placenta MAD-698-R-SB12]	Cytochrome c oxidase subunit 3 (Fragment) OS=Postia placenta MAD-698-R-SB12 OX=670580 GN=POSPLADRAFT_1160968 PE=3 SV=1	KOG4664	Cytochrome oxidase subunit III and related proteins	[C]	Energy production and conversion
contig6_530812_532744_mRNA	1	Cytochrome b-c1 complex subunit 2, mitochondrial OS=Yarrowia lipolytica (strain CLIB 122 / E 150) OX=284591 GN=QCR2 PE=3 SV=1	NA	NA	NA	NA	K00415	ubiquinol-cytochrome c reductase core subunit 2	ko00190:Oxidative phosphorylation|ko04260:Cardiac muscle contraction|ko04932:Non-alcoholic fatty liver disease (NAFLD)|ko05010:Alzheimer's disease|ko05012:Parkinson's disease|ko05016:Huntington's disease	LuxS/MPP-like metallohydrolase [Wolfiporia cocos MD-104 SS10]	LuxS/MPP-like metallohydrolase OS=Wolfiporia cocos (strain MD-104) OX=742152 GN=WOLCODRAFT_25816 PE=4 SV=1	NA	NA	NA	NA
contig7_1873683_1874564_mRNA	1	Cytochrome P450 monooxygenase mpaDE OS=Penicillium brevicompactum OX=5074 GN=mpaDE PE=1 SV=1	Lactamase_B	NA	NA	NA	NA	NA	NA	Metallo-hydrolase/oxidoreductase [Wolfiporia cocos MD-104 SS10]	Metallo-hydrolase/oxidoreductase OS=Wolfiporia cocos (strain MD-104) OX=742152 GN=WOLCODRAFT_132794 PE=4 SV=1	NA	NA	NA	NA
