# Supplementary material for: An omics-based characterization of Wolfiporia cocos reveals three CYP450 members involved in the biosynthetic pathway of pachymic acid
Source: Commun Biol. 2024 May 30;7:666. doi: 10.1038/s42003-024-06323-1 (PMC11139888; doi:10.1038/s42003-024-06323-1)
Supplement: Supplementary file 4 — Supplementary Data 3 [file 42003_2024_6323_MOESM4_ESM.xlsx]

## Sheet: Figure 4 
	Gene ID	WT	C1	C2	C3	OE1	OE2	OE3	SE1	SE2	SE3
mRNA level	WcCYP64-1	1.12784	0.850667	0.905425	0.880666	14.8597	26.5088	30.9527	0.597358	0.399611	0.385998
		0.8801	0.710152	0.766039	1.51702	12.1979	24.7568	31.7434	0.355496	0.27856	0.352182
		0.992058	0.990801	0.983957	0.658231	13.8343	24.1585	31.0776	0.367717	0.37285	0.40239
	WcCYP52	0.984645	0.825496	0.780967	0.561158	2.13366	2.16345	3.49026	0.154158	0.617792	0.12385
		0.89792	0.909618	0.872564	0.923374	2.31873	2.22797	3.40469	0.145256	0.333636	0.138376
		1.11743	0.537145	0.768129	0.686568	2.60607	2.06098	2.85469	0.112396	0.311362	0.093274
	WcCYP_FUM15	1.20611	0.615572	0.726986	0.702222	11.706	10.0794	4.35902	0.185064	0.157854	0.130007
		0.925273	0.818631	0.656885	0.7487	8.83563	7.74537	4.6585	0.119138	0.360802	0.165622
		0.868621	0.707107	1.12506	1.05702	9.42338	10.2863	3.44221	0.053818	0.542113	0.227931
	WcCYP64-2	1.08219	1.43065	0.834941	1.16205	1.3566	2.0245	3.94912	1.30607	0.436514	0.946058
		0.97825	1.67791	1.54399	1.4012	1.23114	2.08602	4.22127	0.591505	0.602698	0.824165
		0.939563	0.541213	1.03288	0.961031	1.61876	2.14901	3.08039	1.28179	0.746058	1.45007
PA Content (mg/g)	WcCYP64-1	0.037208	0.0549554	0.0459539	0.0420385	0.0730056	0.390915	0.462474	0.0183235	0.0183146	0.00978628
		0.0406962	0.048287	0.0561573	0.0441859	0.107036	0.355837	0.400194	0.0243344	0.0314684	0.0214414
		0.0678702	0.038408	0.0751189	0.037208	0.0908997	0.363376	0.352033	0.0229128	0.0237201	0.0276616
	WcCYP52	0.037208	0.0549554	0.0459539	0.0420385	0.36392	0.0508801	0.300336	0.0133475	0.080213	0.0601748
		0.0406962	0.048287	0.0561573	0.0441859	0.315709	0.15002	0.330891	0.0158472	0.0122387	0.0328031
		0.0678702	0.038408	0.0751189	0.037208	0.398	0.0775888	0.291167	0.0145974	0.0507562	0.042153
	WcCYP_FUM15	0.037208	0.0549554	0.0459539	0.0420385	0.293943	0.285012	0.0736743	0.0175802	0.0507659	0.00919677
		0.0406962	0.048287	0.0561573	0.0441859	0.332331	0.260356	0.0368127	0.0221328	0.0622537	0.00666439
		0.0678702	0.038408	0.0751189	0.037208	0.265303	0.321048	0.0489108	0.0120594	0.00933912	0.00897099
	WcCYP64-2	0.037208	0.0549554	0.0459539	0.0420385	0.0660212	0.0136662	0.0587395	0.0266309	0.0238496	0.0572008
		0.0406962	0.048287	0.0561573	0.0441859	0.0734513	0.0478051	0.0638087	0.0575715	0.0225286	0.0592985
		0.0678702	0.038408	0.0751189	0.037208	0.032821	0.0132236	0.041749	0.0652398	0.0235717	0.0952367
16a-HA Content (mg/g)	WcCYP64-1	0.319751	0.274252	0.332383	0.308012	0.446744	0.450858	0.440083	0.145961	0.185738	0.137146
		0.350094	0.26537	0.273787	0.253752	0.460091	0.365877	0.419625	0.213511	0.270567	0.308126
		0.3113	0.30112	0.303064	0.229344	0.415424	0.514866	0.430182	0.183002	0.247043	0.286278
	WcCYP52	0.319751	0.274252	0.332383	0.308012	0.432495	0.341749	0.36999	0.255887	0.280104	0.219409
		0.350094	0.26537	0.273787	0.253752	0.494525	0.359897	0.414416	0.213412	0.348974	0.178728
		0.3113	0.30112	0.303064	0.229344	0.380764	0.408315	0.385545	0.180504	0.330107	0.255711
	WcCYP_FUM15	0.319751	0.274252	0.332383	0.308012	0.306586	0.379919	0.392321	0.203139	0.321803	0.0900252
		0.350094	0.26537	0.273787	0.253752	0.411217	0.37386	0.371582	0.248517	0.217313	0.11604
		0.3113	0.30112	0.303064	0.229344	0.419798	0.409269	0.356141	0.221684	0.199888	0.140063
	WcCYP64-2	0.319751	0.274252	0.332383	0.308012	0.300342	0.299106	0.286049	0.297236	0.24065	0.266046
		0.350094	0.26537	0.273787	0.253752	0.270497	0.258427	0.305762	0.295892	0.347671	0.271072
		0.3113	0.30112	0.303064	0.229344	0.204965	0.272759	0.276143	0.312104	0.352286	0.250043
TA Content (mg/g)	WcCYP64-1	0.230254	0.26512	0.294761	0.266223	0.314272	0.313829	0.319794	0.205134	0.198066	0.207547
		0.283413	0.257416	0.262992	0.220109	0.334507	0.280448	0.325246	0.185685	0.241707	0.21309
		0.256653	0.279681	0.27563	0.212582	0.307606	0.370321	0.33196	0.228742	0.18699	0.195302
	WcCYP52	0.230254	0.26512	0.294761	0.266223	0.359942	0.279657	0.330757	0.215335	0.200851	0.192789
		0.283413	0.257416	0.262992	0.220109	0.401484	0.29353	0.337647	0.19742	0.211126	0.158958
		0.256653	0.279681	0.27563	0.212582	0.293895	0.32841	0.342704	0.204752	0.257517	0.227257
	WcCYP_FUM15	0.230254	0.26512	0.294761	0.266223	0.263426	0.282618	0.279896	0.207717	0.247352	0.110052
		0.283413	0.257416	0.262992	0.220109	0.401423	0.301165	0.261546	0.223048	0.220726	0.140037
		0.256653	0.279681	0.27563	0.212582	0.33543	0.323955	0.298258	0.183685	0.141054	0.110484
	WcCYP64-2	0.230254	0.26512	0.294761	0.266223	0.270159	0.259379	0.258655	0.238654	0.291009	0.207224
		0.283413	0.257416	0.262992	0.220109	0.285067	0.21354	0.263415	0.254416	0.237496	0.205963
		0.256653	0.279681	0.27563	0.212582	0.243885	0.242035	0.229933	0.270749	0.262724	0.227955
EA Content (mg/g)	WcCYP64-1	0.0657514	0.0617691	0.107847	0.0646483	0.23875	0.179004	0.195523	0.0230991	0.0157409	0.0310973
		0.0808008	0.0629026	0.073655	0.0569535	0.229827	0.246434	0.140476	0.0302082	0.0172543	0.0498175
		0.0704049	0.0735609	0.0808293	0.0753669	0.189841	0.24977	0.155055	0.0284192	0.0160515	0.0594498
	WcCYP52	0.0657514	0.0617691	0.107847	0.0646483	0.284532	0.185334	0.154226	0.00515351	0.0403007	0.0765665
		0.0808008	0.0629026	0.073655	0.0569535	0.254072	0.160206	0.120398	0.00255743	0.0818683	0.0386667
		0.0704049	0.0735609	0.0808293	0.0753669	0.233896	0.151549	0.150836	0.00772085	0.0602133	0.049043
	WcCYP_FUM15	0.0657514	0.0617691	0.107847	0.0646483	0.160211	0.140847	0.0239121	0.0216218	0.0559452	0.00503633
		0.0808008	0.0629026	0.073655	0.0569535	0.180156	0.0640917	0.0602595	0.0337903	0.0926044	0.00802542
		0.0704049	0.0735609	0.0808293	0.0753669	0.201581	0.0989727	0.0821244	0.0270061	0.0435395	0.00925017
	WcCYP64-2	0.0657514	0.0617691	0.107847	0.0646483	0.0813386	0.0227106	0.0823811	0.0950201	0.101681	0.0423361
		0.0808008	0.0629026	0.073655	0.0569535	0.0430743	0.0278795	0.094866	0.105965	0.0827957	0.0374638
		0.0704049	0.0735609	0.0808293	0.0753669	0.0422088	0.0223099	0.0618319	0.0886006	0.0570471	0.0409138

## Sheet: Figure S3
Treatment	Peak area	Total PA content (mg/g)
22.5℃	85.5359	0.247865
	54.6302	0.157676
	46.7694	0.164476
28.0℃	676.008	1.95893
	539.958	1.56468
	678.018	1.96475
33.5℃	416.79	1.20777
	539.713	1.56397
	391.265	1.1338

## Sheet: Figure S4
Treatment	up-regulated	down-regulated
22.5oC vs 28.0oC	940	1277
22.5oC vs 33.5oC	1524	1749
28.0 oC vs 33.5oC	554	753
